# Supplementary material for: Hypoxia-induced CREB cooperates MMSET to modify chromatin and promote DKK1 expression in multiple myeloma
Source: Oncogene. 2021 Jan 8;40(7):1231–41. doi: 10.1038/s41388-020-01590-8 (PMC7892339; doi:10.1038/s41388-020-01590-8)
Supplement: Supplementary file 4 — Supplementary Table 2 [file 41388_2020_1590_MOESM4_ESM.xls]

Gene ID	Gene Symbol	Type	LP1_WT Expression	LP1_24h Expression	fold change		MM1S_WT Expression	MM1S_24h Expression	fold change	MM1S_WT Average Read Count	MM1S_24h Average Read Count	LP1_WT Average Read Count	LP1_24h Average Read Count
150159	SLC9B1	mRNA	0.45	0.83	1.844444444		0.425	0.85	2	11.88	25.75	13.685	25.945
26038	CHD5	mRNA	0.065	0.045	0.692307692		0.01	0.015	1.5	1.5	2.5	11	8
643866	CBLN3	mRNA	0.38	0.49	1.289473684		4.185	10.665	2.548387097	156.5	421.5	15.26	20
59344	ALOXE3	mRNA	0.055	0.025	0.454545455		0.015	0.02	1.333333333	0.5	1	2	1
8539	API5	mRNA	68.755	72.55	1.055195986		75.825	54.795	0.722650841	4888.025	3679.145	4679.5	4975.53
56938	ARNTL2	mRNA	0.555	0.5	0.900900901		10.8	7.215	0.668055556	1198.77	848.115	65.645	59.725
948	CD36	mRNA	0.135	0.125	0.925925926		0.205	0.155	0.756097561	15.66	12.575	11.225	10.455
51754	TMEM8B	mRNA	3.22	3.665	1.138198758		10.15	13.3	1.310344828	562.09	864.445	227.24	248.185
57148	RALGAPB	mRNA	13.765	13.71	0.996004359		11.03	11.895	1.078422484	1447.5	1639.805	2029.34	2040
124790	HEXIM2	mRNA	8.865	7.905	0.891708968		5.865	8.83	1.505541347	151	275	242	222
5980	REV3L	mRNA	2.85	2.92	1.024561404		6.88	5.405	0.785610465	1215.595	1034.045	573.605	580.85
10533	ATG7	mRNA	5.755	5.855	1.017376195		4.11	3.9	0.948905109	239.25	241.955	357.825	333.66
134147	CMBL	mRNA	0.695	1.09	1.568345324		5.445	3.765	0.691460055	353.73	258.045	48.96	77.64
6453	ITSN1	mRNA	7.045	7.47	1.060326473		9.265	8.19	0.883971937	879.35	852.165	687.705	724.87
9120	SLC16A6	mRNA	1.74	1.93	1.109195402		2.575	2.19	0.850485437	161.025	145.67	116.045	130.87
90594	ZNF439	mRNA	4.88	4.475	0.917008197		0.51	0.965	1.892156863	20.94	41.28	219.94	203.32
23731	TMEM245	mRNA	7.285	7.285	1		7.71	8.39	1.088197147	978.935	1132.25	1011.545	1016.4
259173	ALS2CL	mRNA	0.06	0.075	1.25		0.295	0.74	2.508474576	23.055	52.59	5.495	7.37
79019	CENPM	mRNA	43.54	46.715	1.072921452		53.405	31.06	0.581593484	795.505	495	701	756.5
2868	GRK4	mRNA	1.285	1.06	0.824902724		0.765	1.295	1.692810458	28.92	48.51	45.815	39.66
52	ACP1	mRNA	95.675	92.815	0.970107134		78.1	61.205	0.783674776	1893.5	1591.5	2518	2467
55298	RNF121	mRNA	10.67	10.545	0.988284911		9.12	9.025	0.989583333	347.925	371.135	451.01	441.025
642	BLMH	mRNA	37.725	40.485	1.073161034		37.6	19.065	0.507047872	1522	815.5	1639	1776
9429	ABCG2	mRNA	6.71	14.67553121	2.187113444		0.47	0.576655083	1.226925708	31.445	21.56	383.035	438.43
79885	HDAC11	mRNA	1.605	1.195	0.744548287		0.56	1.2	2.142857143	30.775	72.46	95.37	72.57
80267	EDEM3	mRNA	130.235	109.075	0.837524475		30.73	35.09	1.141880898	3225.5	3888	14738.5	12503
11245	GPR176	mRNA	1.3	1.24	0.953846154		0.11	0.105	0.954545455	8	9.5	102.5	96
1890	TYMP	mRNA	3.935	4.085	1.038119441		2.675	3.54	1.323364486	71.15	101.14	113.585	118.295
3557	IL1RN	mRNA	0.065	0.015	0.230769231		0.27	0.395	1.462962963	8	12.5	2	0.5
2742	GLRA2	mRNA	0.21	0.17	0.80952381		0.235	0.285	1.212765957	10.38	13.125	9.31	8.65
107984745	LOC107984745	mRNA	0.875	0.67	0.765714286		1.14	1.435	1.25877193	61.765	81.755	51.72	39.84
9463	PICK1	mRNA	6.93	7.2	1.038961039		13.17	13.935	1.05808656	464	563	273.5	272.5
144455	E2F7	mRNA	3.1	3.445	1.111290323		19.41	21.175	1.090932509	1672	1966.5	291.5	328
6445	SGCG	mRNA	0.015	0.035	2.333333333		0.02	0.015	0.75	0.5	0.5	0.5	1
2592	GALT	mRNA	12.105	11.25	0.92936803		14.345	20.06	1.398396654	317	473	290	271
55686	MREG	mRNA	9.535	8.565	0.898269533		10.385	7.605	0.732306211	514.715	406.97	489.515	466.855
57461	ISY1	mRNA	6.965	6.3	0.904522613		5.955	5.455	0.916036944	365.065	354.465	462.115	417.925
84836	ABHD14B	mRNA	108.855	103.52	0.950989849		24	43.42	1.809166667	830.5	1605.5	4115.5	3920.5
80700	UBXN6	mRNA	55.34	50.855	0.918955548		40.08	72.565	1.810503992	1222.01	2354.155	1833.97	1687.54
222171	PRR15	mRNA	7.48	6.385	0.853609626		8.66	13.76	1.58891455	242	396.5	232	204
89781	HPS4	mRNA	22.13	21.695	0.980343425		12.79	15.27	1.193901486	863.855	1095.285	1577.905	1541.01
51029	DESI2	mRNA	16.625	14.815	0.89112782		25.53	27.525	1.078143361	1630.17	1852.01	1146.65	1024.145
51611	DPH5	mRNA	9.855	9.04	0.917300863		7.105	5.24	0.737508797	356.365	372.36	419.775	416.795
4664	NAB1	mRNA	3.725	4.09	1.097986577		7.055	4.9	0.694542877	478.5	355	269	303
121053	C12orf45	mRNA	12	12.78	1.065		21.58	15.265	0.707367933	204.5	153.5	122	131
89777	SERPINB12	mRNA	0.16	0.08	0.5		0.19	0.23	1.210526316	11.03	13.905	10.22	4.7
5531	PPP4C	mRNA	105.68	105.24	0.995836488		84.905	80.505	0.948177375	1865.5	1890	2517	2525
27005	USP21	mRNA	41.23	40.935	0.992845016		19.665	22.98	1.168573608	728.5	910.5	1629	1626
6597	SMARCA4	mRNA	55.675	57.215	1.02766053		58.16	45.275	0.778455983	5075.5	4205	5271.5	5441
284656	EPHA10	mRNA	0.535	0.785	1.46728972		2.115	2.085	0.985815603	112.19	136.2	32.04	43.665
5420	PODXL	mRNA	7.015	7.615	1.085531005		15.64	10.2	0.652173913	1490.65	1036.5	722.065	788.385
22936	ELL2	mRNA	99.105	89.105	0.899096917		21.53	30.155	1.400603809	1420	2311.5	7180	6381.5
56521	DNAJC12	mRNA	0.125	0.09	0.72		1.78	1.86	1.04494382	31	34.5	2	1.5
23224	SYNE2	mRNA	4.695	6.03	1.284345048		7.59	4.135	0.544795784	929.215	532.355	575.47	692.705
56987	BBX	mRNA	10.6	9.78	0.922641509		10.84	15.675	1.44603321	1295.5	1994.5	1394	1295
286144	TRIQK	mRNA	13.865	13.17	0.949873783		2.52	3.375	1.339285714	150.5	215	895	858.5
23216	TBC1D1	mRNA	5.34	5.83	1.0917603		18.75	14.095	0.751733333	1640	1286.5	485	546
1300	COL10A1	mRNA	0.125	0.14	1.12		0.18	0.255	1.416666667	16.935	26.785	12.87	15.785
197358	NLRC3	mRNA	0.825	0.815	0.987878788		0.465	0.77	1.655913978	48.665	85.715	94.295	93.11
197335	WDR90	mRNA	15.025	13.24	0.881198003		13.77	10.185	0.739651416	1079	860	1278	1128
8091	HMGA2	mRNA	2.665	2.63	0.986866792		1.225	1.185	0.967346939	43.565	42.95	127.01	130.5
3660	IRF2	mRNA	33.76	31.69	0.938684834		52.385	53.485	1.020998377	1900	2064	1322.5	1246.5
23167	EFR3A	mRNA	6.565	6.955	1.059405941		8.17	8.58	1.050183599	720.5	795	623	662
6665	SOX15	mRNA	0.27	0.295	1.092592593		0.61	0.88	1.442622951	13.5	20.5	6.5	7
79142	PHF23	mRNA	37.965	38.085	1.003160806		27.795	27.18	0.977873718	841.5	870.5	1240.5	1260
27	ABL2	mRNA	4.62	4.56	0.987012987		6.145	5.805	0.944670464	1152.155	1158.625	943.52	930.98
7936	NELFE	mRNA	76.285	86.51	1.134036836		59.3	51.385	0.866526138	1246.485	1155.46	1733	1993.425
92086	GGTLC1	mRNA	0.735	0.61	0.829931973		0.415	0.86	2.072289157	8.685	18.55	17.755	15.19
57159	TRIM54	mRNA	0.06	0.15	2.5		0.085	0.065	0.764705882	2.75	2.165	2.08	5.285
161253	REM2	mRNA	0.38	0.345	0.907894737		0.185	0.745	4.027027027	6.5	30.5	13	11
334	APLP2	mRNA	56.43	57.395	1.017100833		38.59	32.255	0.8358383	2290.5	2046	3653.5	3724
10308	ZNF267	mRNA	19.39	19.825	1.022434244		13.91	14.985	1.077282531	737.15	840.91	1132.655	1154.02
9762	LZTS3	mRNA	2.25	2.445	1.086666667		0.49	1.15	2.346938776	42.04	96.94	179.17	187.145
171019	ADAMTS19	mRNA	0.05	0.045	0.9		0.705	0.635	0.90070922	58.735	52.935	4.82	4
9328	GTF3C5	mRNA	34.015	32.68	0.960752609		37.29	24.695	0.662241888	1425.5	1039	1398.5	1363
5293	PIK3CD	mRNA	2.12	2.185	1.030660377		0.91	0.945	1.038461538	76.77	85.665	192.135	198.195
64324	NSD1	mRNA	9.665	9.345	0.966890843		8.44	6.355	0.752962085	1516.5	1202.5	1861.5	1819
4286	MITF	mRNA	1.485	1.475	0.993265993		2.83	3.195	1.128975265	219.5	264	124.5	123
55508	SLC35E3	mRNA	9.9	9.23	0.932323232		5.845	7.585	1.297690334	377.9	554.7	663.73	618.77
10922	FASTK	mRNA	30.075	28.605	0.951122195		61.875	54.83	0.886141414	1902.5	1780	965	934
154664	ABCA13	mRNA	0.06	0.07	1.166666667		0.09	0.07	0.777777778	23.51	20.07	17.2	19.53
8293	SERF1A	mRNA	0.44	1.09	2.477272727		1.09	1.485	1.362385321	33.18	47.635	14.135	35.925
387707	CC2D2B	mRNA	0.405	0.34	0.839506173		0.32	0.455	1.421875	23.37	32.51	25.28	24.485
80013	MINDY3	mRNA	8.525	6.85	0.803519062		9.285	10.725	1.155088853	439.13	547.455	439.67	353.1
815	CAMK2A	mRNA	3.57	2.935	0.822128852		0.065	0.215	3.307692308	5	18	306	251
57337	SENP7	mRNA	3.825	3.475	0.908496732		4.785	7.145	1.493207941	344.545	560.355	316.755	270.82
4485	MST1	mRNA	5.57	4.85	0.870736086		5.03	13.28	2.640159046	170.76	487.05	213.85	184.87
79665	DHX40	mRNA	17.405	27.1604118	1.560494789		7.105	16.0481203	2.258707995	378	502.5	1048	1013.5
51700	CYB5R2	mRNA	0.145	0.235	1.620689655		1.915	1.45	0.757180157	37.5	34	4	5.5
728492	SERF1B	mRNA	4.775	4.695	0.983246073		6.675	4.745	0.710861423	141.305	108.615	108.395	93.565
84269	CHCHD5	mRNA	26.275	25.615	0.974881066		24.55	26.12	1.06395112	246.5	272.5	268.5	273
64240	ABCG5	mRNA	0.04	0.065	1.625		0.08	0.125	1.5625	2.825	4.56	1.505	2.5
85019	TMEM241	mRNA	5.62	5.51	0.980427046		4.62	3.905	0.845238095	254.205	230.28	313.25	318.46
9444	QKI	mRNA	13.05	12.9	0.988505747		8.335	8.415	1.00959808	885.5	1063.5	1628.5	1532
1102	RCBTB2	mRNA	0.37	0.6	1.621621622		3.2	4.44	1.3875	147.825	215.12	18.035	31.47
374659	HDDC3	mRNA	37.555	33.86	0.901610971		23.015	28.495	1.238105583	337	444	590.5	532.5
26515	TIMM10B	mRNA	18.355	18.045	0.983110869		13.095	12.75	0.973654066	594.59	615.66	901.485	892.545
84066	TEX35	mRNA	0.565	0.395	0.699115044		0.785	0.605	0.770700637	10.92	8.96	8.5	5.995
8440	NCK2	mRNA	23.725	23.23	0.979135933		49.315	29.53	0.598803609	1830.5	1191.5	968	922.5
57504	MTA3	mRNA	10.75	11.595	1.078604651		3.115	3.155	1.012841091	202.515	249.155	602.41	619.575
1143	CHRNB4	mRNA	0.14	0.195	1.392857143		0.16	0.345	2.15625	5.48	13.285	4.585	6.5
146225	CMTM2	mRNA	0.03	0.065	2.166666667		0.64	0.65	1.015625	9.5	11.5	0.5	1
57167	SALL4	mRNA	0.23	0.2	0.869565217		0.22	0.3	1.363636364	13.86	19.27	15.26	13.56
23114	NFASC	mRNA	0.01	0.005	0.5		1.3	1.035	0.796153846	75	80	1.5	0.5
153657	TTC23L	mRNA	0.39	0.585	1.5		0.73	0.67	0.917808219	27.045	25.06	15.055	22.96
55329	MNS1	mRNA	0.33	0.495	1.5		2.89	5.96	2.062283737	93.045	203.07	11.63	17.28
9437	NCR1	mRNA	0.03	0.025	0.833333333		0.305	0.465	1.524590164	5.765	8.605	0.59	0.475
84947	SERAC1	mRNA	1.365	1.13	0.827838828		1.605	1.97	1.22741433	99.655	127.125	90.895	77.06
51277	DNAJC27	mRNA	1.45	1.76	1.213793103		1.94	2.325	1.198453608	156.385	184.665	124.56	148.65
85376	RIMBP3	mRNA	1.23	1.47	1.195121951		0.315	0.31	0.984126984	29.655	30.405	123.19	149.03
112937	GLB1L3	mRNA	3.42	3.855	1.127192982		1.46	1.715	1.174657534	119.53	148.95	299.995	339.8
152330	CNTN4	mRNA	0.22	0.22	1		0.235	0.38	1.617021277	22.895	38.09	23.025	23.66
7695	ZNF136	mRNA	3.595	3.715	1.033379694		4.035	4.82	1.194547708	235.55	296.835	226.6	235.46
2898	GRIK2	mRNA	0.075	0.065	0.866666667		0.09	0.135	1.5	15.695	22.85	13.035	12.41
441381	LRRC24	mRNA	1.415	0.82	0.5795053		0.19	0.235	1.236842105	5.335	7	43.265	25.24
9185	REPS2	mRNA	0.315	0.335	1.063492063		1.645	2.71	1.647416413	170.02	280.98	42.505	40.215
101928095	LOC101928095	mRNA	0.62	0.75	1.209677419		8.34	11.095	1.330335731	338.47	471.96	30.015	34.635
7170	TPM3	mRNA	321.68	336.98	1.047562795		249.525	177.565	0.711612063	12984.76	9834.375	17994.06	18970.405
65980	BRD9	mRNA	15.93	17.1	1.073446328		26.705	22.855	0.855832241	1075.53	976.955	703.895	748.485
51523	CXXC5	mRNA	37.275	37.385	1.00295104		20.185	31.115	1.541491206	800.515	1305.57	1579.635	1577.215
51593	SRRT	mRNA	71.12	79.02	1.111079865		91.2	45.095	0.494462719	4400.5	2310.5	3698.5	4128
9745	ZNF536	mRNA	0.17	0.135	0.794117647		0.19	0.24	1.263157895	37.185	50.835	36.29	29.875
9840	TESPA1	mRNA	0.62	0.585	0.943548387		8.135	9.49	1.166564229	591.96	736.465	57.325	57.105
9229	DLGAP1	mRNA	0.09	0.21	2.333333333		0.015	0.01	0.666666667	0.5	0.5	5	11.5
23193	GANAB	mRNA	181.5	189.75	1.045454545		199.295	176.72	0.886725708	12146.315	11478.92	11905.44	12527.28
7474	WNT5A	mRNA	0.22	0.18	0.818181818		1.18	0.74	0.627118644	116.225	80.675	23.5	20.01
7770	ZNF227	mRNA	6.3	6.47	1.026984127		6.89	4.775	0.693033382	312	236.5	311	325.5
7153	TOP2A	mRNA	54.015	61.23	1.133574007		80.535	50.09	0.621965605	7427.5	4857.5	5374	6156
55008	HERC6	mRNA	0.01	0.05	5		1.955	1.94	0.992327366	112.665	120.375	0.5	3
6646	SOAT1	mRNA	14.54	14.67	1.008940853		25.975	17.04	0.656015399	1319.965	986.215	801.87	870.005
9439	MED23	mRNA	6.145	6.53	1.062652563		13.215	13.37	1.011729096	963.5	1038	493.5	528
65117	RSRC2	mRNA	22.105	21.99	0.994797557		24.7	22.355	0.905060729	898.5	867	868	866
55245	UQCC1	mRNA	22.71	23.905	1.052619991		8.775	7.9	0.9002849	310	300.5	866.5	917.5
7752	ZNF200	mRNA	14.895	14.125	0.9483048		6.37	4.895	0.76844584	263.5	229.5	660	653
145567	TTC7B	mRNA	6.62	6.605	0.997734139		4.29	4.34	1.011655012	227.5	247.5	379	381.5
57604	TRMT9B	mRNA	1.665	1.64	0.984984985		1.595	1.925	1.206896552	248.47	315.92	279.22	278.485
2332	FMR1	mRNA	25.285	25.66	1.014830927		13.455	16.17	1.201783724	940.5	1196.5	1917	1952.5
8895	CPNE3	mRNA	51.06	51.6	1.010575793		14.995	18.01	1.201067022	1172.5	1489.615	4336.94	4404.685
105375683	LOC105375683	mRNA	0.905	0.935	1.033149171		0.17	0.1	0.588235294	3.1	2.005	17.83	18.735
63875	MRPL17	mRNA	14.37	15.455	1.075504523		20.785	14.05	0.675968246	784	563.5	585.5	632
80196	RNF34	mRNA	13.67	14.405	1.053767374		16.955	16.515	0.974048953	556	556	484	511.5
9875	URB1	mRNA	6.38	6.745	1.057210031		12.825	5.64	0.439766082	2236.345	1043.62	1194.69	1274.46
10307	APBB3	mRNA	5.33	4.66	0.874296435		5.81	10.37	1.784853701	198	377	197	173
3298	HSF2	mRNA	6.78	6.7	0.98820059		11.605	11.17	0.962516157	492	502.5	312.5	307.5
3126	HLA-DRB4	mRNA	13.3	12.285	0.923684211		1.06	1.545	1.45754717	19.795	31.55	271.52	256.17
337876	CHSY3	mRNA	1.045	1.18	1.129186603		0.585	0.59	1.008547009	34.515	40.39	63.825	74.5
8348	HIST1H2BO	mRNA	5.27	5.625	1.067362429		0.165	0.08	0.484848485	1.145	0.575	39.485	42.57
2175	FANCA	mRNA	12.83	12.735	0.992595479		18.035	10.795	0.598558359	1274.945	852.88	866.545	901.805
642658	SCX	mRNA	19.195	16.545	0.861943214		9.27	15.655	1.688781014	308.5	541.5	661.5	601
6776	STAT5A	mRNA	0.01	0.01	1		0.61	0.795	1.303278689	40.315	53.285	0.58	0.565
4544	MTNR1B	mRNA	0.025	0.02	0.8		0.02	0.04	2	1	1.965	1.41	1
5720	PSME1	mRNA	144.625	153.255	1.059671564		110.685	104.58	0.944843475	1743	1749.5	2457	2627
84154	RPF2	mRNA	9.14	9.575	1.047592998		14.435	7.87	0.545202632	859.7	499.1	585.795	615.955
5998	RGS3	mRNA	7.56	6.54	0.865079365		5.67	20.58	3.62962963	309.55	984.775	705.99	661.32
25855	BRMS1	mRNA	38.69	38.98	1.007495477		29.47	17.87	0.606379369	673	431.5	946.5	959.5
10208	USPL1	mRNA	3.755	4.07	1.083888149		4.325	4.435	1.025433526	274	299.5	260	288.5
84900	RNFT2	mRNA	1.28	1.02	0.796875		1.335	0.955	0.715355805	49.5	46.5	53.5	42.5
51305	KCNK9	mRNA	0.01	0.025	2.5		0.34	0.465	1.367647059	16.5	22.5	0.5	1
80008	TMEM156	mRNA	0.27	0.38	1.407407407		0.48	0.875	1.822916667	14.71	31.005	10.805	15.09
169200	TMEM64	mRNA	6.535	6.94	1.061973986		2.87	2.16	0.75261324	222	177.5	546	585
83732	RIOK1	mRNA	11.465	13.465	1.17444396		15.245	6.015	0.394555592	602.5	250.5	487	577
9325	TRIP4	mRNA	15.11	16.075	1.06386499		8.27	8.99	1.087061669	269	311.5	534.5	573
5709	PSMD3	mRNA	97.025	100.605	1.036897707		130.495	77.345	0.592704701	4543.5	2863.5	3651	3799
107985946	LOC107985946	mRNA	0.525	0.39	0.742857143		0.84	1.08	1.285714286	35.845	49.015	24.325	18.16
7439	BEST1	mRNA	0.36	0.245	0.680555556		0.165	0.845	5.121212121	8.02	47.71	20.765	14.06
84125	LRRIQ1	mRNA	0.535	0.56	1.046728972		0.17	0.175	1.029411765	12.93	16.72	43.915	43.855
84839	RAX2	mRNA	0.255	0.19	0.745098039		0.875	1	1.142857143	30.08	36.3	9.52	7.08
1767	DNAH5	mRNA	0.055	0.06	1.090909091		0.02	0.04	2	5.155	11.285	16.09	16.75
57700	FAM160B1	mRNA	4.835	4.795	0.991726991		6.64	9.935	1.49623494	620.5	986.5	485.5	487.5
8417	STX7	mRNA	4.725	5.42	1.147089947		15.975	22.235	1.391862285	809.24	1134.69	251.615	263.75
29916	SNX11	mRNA	5.89	4.9	0.831918506		7.885	6.535	0.82878884	312.5	277.5	242.5	204.5
54707	GPN2	mRNA	15.91	13.03	0.818981772		13.25	11.36	0.857358491	316	287	410.5	337.5
55743	CHFR	mRNA	12.165	10.43	0.857377723		0.04	0.03	0.75	2.09	1.535	677.985	583.57
4297	KMT2A	mRNA	7.32	6.64	0.907103825		7.86	8.855	1.126590331	2024	2437.995	1930	1764.5
56124	PCDHB12	mRNA	0.035	0.025	0.714285714		0.01	0.02	2	0.525	1.1	2	1.5
57475	PLEKHH1	mRNA	1.1	1.15	1.045454545		0.805	1.655	2.055900621	84.95	184.73	121.395	129.67
6651	SON	mRNA	66.08	68.06	1.02996368		114.59	102.875	0.897765948	11908.5	10514	7380.5	7334
6718	AKR1D1	mRNA	0.215	0.41	1.906976744		0.48	0.44	0.916666667	20.325	19.265	9.72	19.165
5877	RABIF	mRNA	9.13	11.14	1.220153341		10.49	9.6	0.915157293	541.755	525.575	508	627.05
8534	CHST1	mRNA	0.2	0.255	1.275		0.245	0.285	1.163265306	15.37	19.19	13.48	17.705
2859	GPR35	mRNA	0.7	0.75	1.071428571		0.17	0.42	2.470588235	5.5	15	25.5	27.5
144448	TSPAN19	mRNA	0.09	0.21	2.333333333		0.115	0.17	1.47826087	2.995	3.685	3.5	5.5
7408	VASP	mRNA	22.575	21.825	0.966777409		16.22	27.09	1.670160296	590.5	1047	888.5	860.5
144132	DNHD1	mRNA	2.865	2.055	0.717277487		2.03	4.275	2.10591133	366.33	1040.5	702.78	482.5
57178	ZMIZ1	mRNA	4.555	4.65	1.020856202		34.31	36.32	1.058583503	3801	4302.505	572.5	600.49
55193	PBRM1	mRNA	15.495	16.13	1.040980962		18.415	14.475	0.786043986	2280	1937.5	2077.5	2189.5
5600	MAPK11	mRNA	1.82	1.615	0.887362637		1.78	0.855	0.480337079	69	35	77	68.5
9542	NRG2	mRNA	17.32	14.895	0.859988453		0.945	1.305	1.380952381	47.495	61.2	942.13	794.1
5563	PRKAA2	mRNA	0.88	0.995	1.130681818		0.105	0.13	1.238095238	15.325	21.195	144.915	164.085
163223	ZNF676	mRNA	0.02	0.02	1		0.17	0.115	0.676470588	8.075	5.68	0.955	1.005
6152	RPL24	mRNA	871.32	871.725	1.000464812		804.855	939.61	1.167427673	6848.145	8519.785	8023	8055.49
151313	FAHD2B	mRNA	17.095	17.835	1.043287511		9.935	12.11	1.218922999	266.245	343.275	431.515	448.84
339456	TMEM52	mRNA	1.28	1.395	1.08984375		5.395	2.46	0.455977757	80.5	39	20.5	22.5
56920	SEMA3G	mRNA	0.805	0.89	1.105590062		1.25	0.52	0.416	97.5	43.5	67	75
908	CCT6A	mRNA	142.01	160.525	1.130378142		136.225	60.89	0.446981097	5790.5	2737	6479.5	7389.5
126382	NR2C2AP	mRNA	10.975	11.275	1.027334852		25.24	12.225	0.484350238	481.42	239.915	219.305	236.78
55602	CDKN2AIP	mRNA	6.585	6.82	1.035687168		12.595	8.41	0.667725288	721.5	510.5	406.5	424.5
91300	R3HDM4	mRNA	47.28	42.995	0.909369712		35.525	47.735	1.343701619	1002	1437.41	1445.19	1324.91
89932	PAPLN	mRNA	1.295	1.475	1.138996139		0.445	0.555	1.247191011	40.24	53.425	127.325	145.225
824	CAPN2	mRNA	84.605	85.59	1.011642338		37.335	49.695	1.331056649	2152.03	3169.835	5274.095	5364.795
9746	CLSTN3	mRNA	7.715	7.025	0.910563837		9.34	20.835	2.230728051	624.5	1488.5	554	505.5
23225	NUP210	mRNA	58.19	60.76	1.044165664		114.115	148.94	1.305174605	12703.5	16932.5	6492	6893.5
140680	C20orf96	mRNA	16.29	15.48	0.950276243		7.685	7.005	0.91151594	194	187.5	448	426.5
51646	YPEL5	mRNA	15.925	13.795	0.866248038		9.11	30.87	3.388583974	332	1195.5	650.5	561.5
9993	DGCR2	mRNA	9.435	8.655	0.917329094		12.62	11.78	0.933438986	907	902	737.5	679
88745	RRP36	mRNA	74.49	76.645	1.028930058		43.98	30.295	0.688835834	831	607.5	1518	1572
50624	CUZD1	mRNA	0.915	0.82	0.896174863		0.85	0.7	0.823529412	31	27	36	32.5
6729	SRP54	mRNA	26.23	25.185	0.960160122		27.685	26.04	0.940581542	979	948	993	968.5
25956	SEC31B	mRNA	3.705	3.24	0.874493927		6.225	14.14	2.271485944	461	1115.5	298	262
166336	PRICKLE2	mRNA	0.02	0.02	1		0.875	2.245	2.565714286	118.485	321.5	3.5	2.895
10627	MYL12A	mRNA	111.05	119.99	1.080504277		107.07	160.35	1.49761838	1740.39	2753.825	1954.475	2113.15
6747	SSR3	mRNA	126.695	111.87	0.8829867		113.555	126.725	1.115979041	7859.71	9331.23	9513.4	8397.89
221421	RSPH9	mRNA	0.235	0.19	0.808510638		0.18	0.175	0.972222222	2.5	2.5	3.5	3
653149	NBPF6	mRNA	7.085	7	0.988002823		0.53	1.45	2.735849057	38.765	112.795	551.52	553.425
56342	PPAN	mRNA	24.325	26.075	1.071942446		26.875	9.895	0.368186047	1043.16	409.265	1016.175	1098.705
92014	SLC25A51	mRNA	7.68	8.3	1.080729167		8.985	9.605	1.069003895	198.885	225.34	184.23	200.125
6339	SCNN1D	mRNA	0.56	0.59	1.053571429		0.14	0.185	1.321428571	7	9.5	29.5	31.5
6222	RPS18	mRNA	1516.39	1519.995	1.002377357		1542.925	2046.33	1.326266669	12627.5	17861.5	13453	13524
151195	CCNYL1	mRNA	4.225	4.095	0.969230769		4.46	4.275	0.958520179	271.045	271.99	275.85	267.98
3550	IK	mRNA	71.05	72.785	1.024419423		79.745	66.26	0.830898489	2451	2155.5	2354	2432
7205	TRIP6	mRNA	19.25	18.365	0.954025974		2.07	1.78	0.859903382	57.5	53	580.5	554.5
83638	C11orf68	mRNA	26.64	25.06	0.940690691		11.21	29.275	2.611507583	276	769.5	711.5	672
29965	CDIP1	mRNA	54.01	57.635	1.067117201		50.735	41.94	0.82664827	2223.5	1954	2570.955	2751.995
23239	PHLPP1	mRNA	5.305	5.325	1.003770028		3.555	3.14	0.88326301	358.5	334	588	577.5
27065	NSG1	mRNA	0.145	0.08	0.551724138		0.065	0.15	2.307692308	2.515	6.05	6.015	3.5
9935	MAFB	mRNA	0.32	0.35	1.09375		0.12	0.41	3.416666667	6.5	23.5	19	20.5
58191	CXCL16	mRNA	0.35	0.41	1.171428571		14.395	13.255	0.920805835	519.83	513.98	14.125	16.11
15	AANAT	mRNA	0.215	0.22	1.023255814		0.71	1.73	2.436619718	47.5	120.925	12	16
2288	FKBP4	mRNA	58.455	65.275	1.116670943		94.07	36.69	0.390028702	5275	2167.5	3506.5	3936
8493	PPM1D	mRNA	6.855	6.59	0.961342086		8.82	7.78	0.882086168	677.85	636.06	569.6	552.155
7975	MAFK	mRNA	7.42	7.88	1.061994609		11.425	9.115	0.797811816	588.975	507.985	417.63	453.78
83657	DYNLRB2	mRNA	0.175	0.27	1.542857143		0.09	0.195	2.166666667	1	2.5	2	3
4671	NAIP	mRNA	3.73	4.205	1.127345845		5.935	7.025	1.183656276	562.655	702.42	384.725	435.505
91283	MSANTD3	mRNA	6.825	7.625	1.117216117		10.735	13.295	1.238472287	305.91	403.815	210.75	237.38
79155	TNIP2	mRNA	16.225	15.005	0.924807396		18.325	19.65	1.072305593	544.5	614.5	518	497
342346	C16orf96	mRNA	0.33	0.23	0.696969697		0.01	0.045	4.5	0.5	3	22.545	15.505
101929372	LOC101929372	mRNA	0.935	0.765	0.818181818		1.375	1.53	1.112727273	40.015	47.515	29.605	24.145
50814	NSDHL	mRNA	52.845	55.615	1.052417447		20.12	12.265	0.609592445	499	320.5	1430	1517.5
6161	RPL32	mRNA	385.715	381.71	0.989616686		477.21	621.36	1.302068272	12488.44	17324.75	10929.37	10856.455
81631	MAP1LC3B	mRNA	57.025	55.56	0.974309513		22.24	35.98	1.617805755	810.4	1403.19	2251.01	2204.005
83482	SCRT1	mRNA	0.005	0.03	6		0.01	0.005	0.5	0.5	0.5	0.5	2
10929	SRSF8	mRNA	11.265	10.725	0.952063915		12.29	11.61	0.944670464	852.81	854.735	844.87	811.685
5534	PPP3R1	mRNA	51.845	49.595	0.956601408		29.775	26.915	0.903946264	1434	1378	2706	2598
6853	SYN1	mRNA	0.08	0.1	1.25		0.04	0.03	0.75	2	1.5	4.5	5.5
7561	ZNF14	mRNA	1.34	1.335	0.996268657		0.225	0.42	1.866666667	10.58	20.93	68.495	68.9
2877	GPX2	mRNA	0.03	0.08	2.666666667		0.06	0.08	1.333333333	1	1.5	0.5	1.5
22841	RAB11FIP2	mRNA	3.13	3.185	1.017571885		4.19	5.43	1.295942721	412	553	333.5	337
105378577	LOC105378577	mRNA	0.04	0.035	0.875		0.04	0.02	0.5	1	0.5	1	1
27295	PDLIM3	mRNA	1.085	0.905	0.834101382		24.385	23.705	0.972114005	734.5	769	36	29
27301	APEX2	mRNA	16.115	17.12	1.062364257		35.375	21.875	0.618374558	1171	764.5	576.5	607
7718	ZNF165	mRNA	1.425	1.57	1.101754386		4.34	2.625	0.60483871	124.5	76	53	52.5
10446	LRRN2	mRNA	0.415	0.425	1.024096386		0.44	2.22	5.045454545	34.255	145.765	36.045	33.87
6302	TSPAN31	mRNA	15.76	16.945	1.075190355		12.725	23.49	1.845972495	336.405	657.13	451.74	495.965
100506248	PTMAP9	mRNA	22.815	27.795	1.218277449		15.17	9.105	0.600197759	233.76	148.345	378.5	465.405
4808	NHLH2	mRNA	0.085	0.105	1.235294118		0.16	0.155	0.96875	12.44	13.2	7.36	9.16
122773	KLHDC1	mRNA	0.15	0.075	0.5		0.135	0.22	1.62962963	9.305	15.005	13.075	5.53
2271	FH	mRNA	59.78	62.14	1.039478086		107.605	71.5	0.664467265	3192.5	2247.5	1915.5	1999.5
286343	LURAP1L	mRNA	2.42	2.715	1.121900826		2.27	2.1	0.925110132	77	74.5	83	97
57222	ERGIC1	mRNA	110.555	114.095	1.032020261		195.67	136.545	0.697833086	8856.5	6548	5400	5626.5
5333	PLCD1	mRNA	1.765	1.56	0.883852691		1.4	3.26	2.328571429	61.5	151.5	84.5	73.5
79006	METRN	mRNA	0.81	0.92	1.135802469		0.635	0.475	0.748031496	33.16	26.025	45.565	52.28
4175	MCM6	mRNA	75.595	79.9	1.056948211		71.135	38.17	0.536585366	4319	2464	4965.5	5282
105376526	LOC105376526	mRNA	1.18	1.45	1.228813559		9.71	9.04	0.93099897	611.805	599.32	80.27	99.38
78988	MRPL57	mRNA	35.675	37.05	1.038542397		31.895	25	0.783821916	516.51	430.145	540.775	591.775
9804	TOMM20	mRNA	70.465	64.64	0.917334847		81.285	93.145	1.145906379	4409.5	5381.5	4154.5	3813
5074	PAWR	mRNA	14.44	13.915	0.963642659		13.025	11.15	0.856046065	1244.175	1062.765	1369.11	1435.605
282966	C10orf53	mRNA	0.155	0.24	1.548387097		0.34	0.265	0.779411765	15.525	13.995	7.69	12.205
116211	TM4SF19	mRNA	0.18	0.22	1.222222222		0.06	0.15	2.5	1	2.5	3	4
222484	LNX2	mRNA	6.105	5.635	0.923013923		3.835	3.795	0.989569752	287.205	300.625	497.755	457.875
29789	OLA1	mRNA	21.26	22.525	1.059501411		32.855	20.11	0.612083397	2310.43	1492.875	1612.545	1719.365
7867	MAPKAPK3	mRNA	19.71	22.525	1.142820903		18.44	11	0.596529284	760	485.49	876	1004.735
345895	RSPH4A	mRNA	0.12	0.1	0.833333333		1.37	3.43	2.503649635	79.01	184.89	9.275	8.335
138639	PTPDC1	mRNA	4.405	4.315	0.979568672		1.885	1.62	0.859416446	149.565	127.135	330.485	354.785
11112	HIBADH	mRNA	13.12	14.165	1.07964939		7.495	7.115	0.949299533	238	239.5	449	488
2395	FXN	mRNA	5.3	6.155	1.161320755		7.265	5.75	0.791465933	839.255	706.265	659.995	770.4
7812	CSDE1	mRNA	108.25	106.295	0.981939954		73.105	92.325	1.262909514	4633.57	6241.835	7394.96	7332.5
11264	PXMP4	mRNA	2.74	2.635	0.961678832		3.645	4.275	1.172839506	333.905	412.095	269.29	261.035
25841	ABTB2	mRNA	6.26	6.25	0.998402556		0.71	0.5	0.704225352	56	41.5	532.5	535
51193	ZNF639	mRNA	32.4	30.76	0.949382716		18.35	16.745	0.91253406	781.885	748.89	1487.05	1408.865
79710	MORC4	mRNA	1.005	0.84	0.835820896		3.36	4.17	1.241071429	203.41	268.775	65	55.845
64110	MAGEF1	mRNA	28.545	26.735	0.936591347		15	12.97	0.864666667	399.5	365	824.5	773.5
9586	CREB5	mRNA	0.61	0.48	0.786885246		0.265	1.01	3.811320755	37.96	134.12	85.195	76.05
148327	CREB3L4	mRNA	7.495	7.275	0.970647098		6.2	9.67	1.559677419	172.48	282.325	229.69	225.635
56413	LTB4R2	mRNA	1.885	1.355	0.718832891		1.74	1.595	0.916666667	42.615	40.445	49.585	35.54
3305	HSPA1L	mRNA	0.825	1.37	1.660606061		0.315	0.37	1.174603175	12.7	15.79	36.25	60.475
256302	NATD1	mRNA	3.095	2.8	0.904684976		1.4	2.09	1.492857143	107.665	171.42	260.18	235.375
7078	TIMP3	mRNA	0.01	0.01	1		0.165	0.055	0.333333333	14.5	5	1	1
56260	C8orf44	mRNA	3.215	2.835	0.881804044		1.865	3.025	1.621983914	56.04	96.835	105.015	92.755
105376684	LOC105376684	mRNA	0.395	0.41	1.037974684		0.385	0.41	1.064935065	17.43	19.53	19.3	20.35
107987070	LOC107987070	mRNA	0.09	0.09	1		1.115	1.66	1.488789238	20.395	32.52	1.69	1.8
345079	SOWAHB	mRNA	0.085	0.06	0.705882353		0.38	0.755	1.986842105	23	48.5	5.5	4
3326	HSP90AB1	mRNA	975.84	1041.62	1.067408592		936.52	425.58	0.454427028	39165.5	18738.5	43855	47058
11097	NUPL2	mRNA	18.95	20.95	1.105540897		23.475	21.18	0.902236422	655.695	633.925	568.375	640.735
142891	SAMD8	mRNA	4.105	4.17	1.015834348		2.895	5.23	1.80656304	309.05	569.34	452.88	451.6
374899	ZNF829	mRNA	3.25	3.005	0.924615385		0.8	0.92	1.15	63.215	77.6	277.11	258.925
9056	SLC7A7	mRNA	0.37	0.535	1.445945946		2.97	4.67	1.572390572	102	172	13.5	20
2894	GRID1	mRNA	1.145	1.305	1.139737991		0.08	0.005	0.0625	6	0.5	70	78
58513	EPS15L1	mRNA	14.265	14.455	1.013319313		24.54	20.94	0.853300733	1251.295	1115.54	791.075	801.265
79913	ACTR5	mRNA	6.65	6.885	1.035338346		6.34	5.62	0.886435331	250.785	235.45	283.76	295.805
100526771	SMIM35	mRNA	0.535	0.495	0.925233645		1.06	1.135	1.070754717	87.67	84.965	28.64	38.195
117289	TAGAP	mRNA	0.045	0.025	0.555555556		0.76	0.78	1.026315789	36.5	50.5	1	0.5
79568	MAIP1	mRNA	14.475	12.595	0.870120898		9.315	6.58	0.706387547	187	132.345	308.17	273.33
51263	MRPL30	mRNA	16.725	16.92	1.011659193		17.195	10.835	0.630125036	1252.925	835.855	1317.165	1338.445
8975	USP13	mRNA	14.685	15.255	1.038815117		11.49	5.35	0.46562228	1241.035	667.875	1532.45	1644.185
170850	KCNG3	mRNA	0.03	0.06	2		0.05	0.035	0.7	3	2.5	2	4
51101	ZC2HC1A	mRNA	5.785	4.955	0.856525497		3.93	6.64	1.68956743	216.065	362.6	299.355	277.625
5226	PGD	mRNA	116.77	128.065	1.096728612		65.515	41.835	0.638556056	2443	1650.5	4702	5188
54495	TMX3	mRNA	18.155	17.535	0.965849628		27.475	24.09	0.876797088	1890	1724.89	1256	1230
219537	SMTNL1	mRNA	0.08	0.02	0.25		0.02	0.24	12	0.5	8.5	3.5	0.5
47	ACLY	mRNA	107.88	111.585	1.034343715		45.505	31.475	0.691682233	3181.5	2337.5	8174	8485.5
26097	CHTOP	mRNA	34.675	37.865	1.091997116		43.725	35.005	0.800571755	1502.49	1269.315	1284.395	1415.325
1340	COX6B1	mRNA	318.485	319.15	1.00208801		269.995	216.57	0.802125965	2419.5	2059	3079	3104
26589	MRPL46	mRNA	27.435	28.935	1.054674686		23.78	13.08	0.550042052	371	217	461	489.5
63906	GPATCH3	mRNA	8.445	8	0.947306098		8.25	6.73	0.815757576	279.5	242	309	295
4993	OR2C1	mRNA	0.955	1.28	1.340314136		0.06	0.09	1.5	1	1.5	16.5	22.5
7135	TNNI1	mRNA	0.21	0.155	0.738095238		0.13	0.235	1.807692308	13.07	24.795	22.52	16.775
148022	TICAM1	mRNA	19.625	20.3	1.034394904		24.64	25.87	1.049918831	1071.5	1196.5	923	960.5
9603	NFE2L3	mRNA	33.25	35.38	1.06406015		41.975	31.79	0.757355569	2497	1998.5	2135.5	2287
1445	CSK	mRNA	131.86	137.885	1.045692401		126.75	70.105	0.553096647	5529	3198.5	6157	6435
7805	LAPTM5	mRNA	0.145	0.725	5		719.605	860.955	1.196427207	25630	32609	5.5	27.5
84874	ZNF514	mRNA	3.895	3.82	0.980744544		3	3.485	1.161666667	187.53	224.82	300.34	298.63
144577	C12orf66	mRNA	4.14	4.87	1.176328502		4.69	3.175	0.676972281	196	139.5	189.5	221.5
169026	SLC30A8	mRNA	0.07	0.075	1.071428571		0.105	0.135	1.285714286	9.05	12.68	7.13	7.795
30833	NT5C	mRNA	28.075	25.865	0.92128228		15.24	17.055	1.119094488	230.5	275	460.5	431
283078	MKX	mRNA	0.13	0.08	0.615384615		0.2	1.2	6	7	72	6	4
83445	GSG1	mRNA	2.075	2.665	1.284337349		2.075	3.275	1.578313253	80.605	134.97	86.105	112.415
9049	AIP	mRNA	32.955	35.38	1.073585192		25.61	23.99	0.93674346	498.5	494.5	691	747
83889	WDR87	mRNA	0.01	0.005	0.5		0.01	0.03	3	1.46	4.93	1.92	0.5
286257	PAXX	mRNA	15.09	16.755	1.110337972		12.24	7.505	0.613153595	156	102.5	207.5	231.5
9128	PRPF4	mRNA	18.075	19.395	1.073029046		29.045	14.44	0.49715958	1357.435	714.58	910.68	984.11
79751	SLC25A22	mRNA	23.485	24.705	1.051948052		21.08	14.9	0.70683112	898.89	677.5	1075.74	1136.03
23240	TMEM131L	mRNA	5.59	5.66	1.012522361		3.29	3.96	1.203647416	282.03	357.005	492.815	503.685
7428	VHL	mRNA	17.31	17.35	1.002310803		20.99	23.27	1.108623154	1535.97	1813.31	1369.43	1378.645
84726	PRRC2B	mRNA	20.105	20.59	1.024123352		34.185	31.875	0.932426503	6102.5	6044	3881	4000
57594	HOMEZ	mRNA	6.995	7.175	1.025732666		3.705	5.33	1.438596491	222.265	339.785	452.39	468.56
1937	EEF1G	mRNA	1064.24	1055.025	0.991341239		1028.18	1234.03	1.200208135	24997.5	31976.5	28059.5	27898.5
151473	SLC16A14	mRNA	3.73	3.275	0.878016086		4.735	8.915	1.882787751	316.545	644.13	268.515	235.845
128674	PROKR2	mRNA	0.1	0.15	1.5		0.245	0.37	1.510204082	8.735	16.115	4.89	6.605
55256	ADI1	mRNA	48.665	56.765	1.166444056		69.055	57.775	0.836651944	2029.43	1914.145	1552.23	1797.96
112869	SGF29	mRNA	36.08	36.055	0.999307095		17.35	15.11	0.870893372	324.5	294	714	720.5
148867	SLC30A7	mRNA	3.94	2.91	0.73857868		2.96	4	1.351351351	363.835	529.965	489.89	371.085
402573	C7orf61	mRNA	0.355	0.06	0.169014085		0.095	0.365	3.842105263	1.5	6	6	1
55127	HEATR1	mRNA	12.835	13.135	1.023373588		20.95	10.62	0.506921241	2865.165	1535.58	1887.435	1946.53
8862	APLN	mRNA	0.07	0.13	1.857142857		1.135	3.305	2.911894273	58.5	182.5	4	7.5
51560	RAB6B	mRNA	0.41	0.425	1.036585366		0.9	0.995	1.105555556	79	91	40	40.5
6897	TARS	mRNA	67.835	67.495	0.994987838		64.185	73.71	1.148399159	2831	3451	3217	3210.5
7761	ZNF214	mRNA	0.145	0.215	1.482758621		1.16	1.24	1.068965517	153.5	175	20	27.5
9064	MAP3K6	mRNA	2.21	2.37	1.07239819		1.095	0.705	0.643835616	70.5	48.5	156	174
153020	RASGEF1B	mRNA	2.19	1.89	0.863013699		4.765	8.735	1.833158447	226.5	439	113.5	98
3569	IL6	mRNA	0.025	0.015	0.6		0.275	0.34	1.236363636	6.4	8.455	0.93	0.53
345051	REELD1	mRNA	0.16	0.11	0.6875		1.5	4.735	3.156666667	53.96	174.3	7.06	4.56
2063	NR2F6	mRNA	10.14	10.335	1.019230769		6.275	5.33	0.84940239	179.5	161.5	313	320.5
10241	CALCOCO2	mRNA	13.305	11.955	0.898534386		19.555	28.505	1.457683457	1155.045	1788.24	850.03	768.64
27242	TNFRSF21	mRNA	1.075	1.22	1.134883721		1.335	0.74	0.554307116	77.29	40.035	66.865	76.935
29942	PURG	mRNA	0.955	0.825	0.863874346		0.015	0.08	5.333333333	0.5	2.5	32.5	28.5
129607	CMPK2	mRNA	0.015	0.02	1.333333333		0.04	0.06	1.5	1.5	2.5	0.5	1
5318	PKP2	mRNA	69.82	63.97	0.916213119		49.4	51.29	1.038259109	3429.595	3786.54	5228.945	4821.92
84105	PCBD2	mRNA	5.01	5.465	1.090818363		5.14	6.285	1.222762646	195	253.85	205.645	225.42
1479	CSTF3	mRNA	35.915	35.21	0.980370319		33.585	24.925	0.742146792	807.5	764.5	920.5	859
6388	SDF2	mRNA	18.555	18.045	0.972514147		20.95	23.97	1.144152745	453	535.5	418.5	412
84520	GON7	mRNA	14.82	15.77	1.064102564		8.54	6.2	0.725995316	157.5	121.5	294.71	316
57106	NAT14	mRNA	11.285	11.395	1.009747452		0.235	0.24	1.021276596	5	5.5	261	264
1007	CDH9	mRNA	0.555	0.515	0.927927928		0.17	0.095	0.558823529	8.5	5	29.5	27.5
8817	FGF18	mRNA	0.115	0.13	1.130434783		0.155	0.12	0.774193548	5	4	4	4.5
3120	HLA-DQB2	mRNA	0.09	0.155	1.722222222		0.045	0.14	3.111111111	0.66	2.26	1.59	2.67
9423	NTN1	mRNA	0.655	0.86	1.312977099		0.03	0.055	1.833333333	3	3.5	67.5	89.5
51157	ZNF580	mRNA	69.705	58.19	0.834803816		20.15	43.715	2.169478908	387.5	875.5	1371	1146.5
11178	LZTS1	mRNA	0.225	0.235	1.044444444		0.335	0.275	0.820895522	31.815	26.545	22.51	22.75
339448	C1orf174	mRNA	10.1	11.59	1.147524752		18.235	13.75	0.75404442	501.275	413.73	300.765	347.6
644186	SYCE3	mRNA	0.495	0.12	0.242424242		0.54	1.255	2.324074074	4	10	4.5	1
203	AK1	mRNA	3.965	2.975	0.750315259		6.9	5.945	0.861594203	175.365	195.7	120.8	100.95
2720	GLB1	mRNA	21.995	21.855	0.993634917		28.45	31.88	1.12056239	1157.93	1381.895	968.965	971.29
2551	GABPA	mRNA	8.915	8.585	0.962983735		14.435	12.55	0.869414617	1039.445	995.155	712.095	695.81
5150	PDE7A	mRNA	26.79	28.085	1.048338932		15.595	14.255	0.914075024	929.64	932.715	1616.68	1687.41
285855	RPL7L1	mRNA	61.01	64.885	1.063514178		56.905	43.16	0.758457078	3924.015	3161.325	4531.695	4830.17
169714	QSOX2	mRNA	7.675	7.03	0.915960912		15.63	13.405	0.857645553	1137.01	1038.5	602.005	555.645
132851	SPATA4	mRNA	0.07	0.025	0.357142857		0.05	0.075	1.5	1	1.5	1.5	0.5
4860	PNP	mRNA	51.135	50.6	0.989537499		25.395	11.18	0.440244143	980.5	456.5	2132.5	2117.5
148203	ZNF738	mRNA	4.025	4.175	1.037267081		3.22	2.73	0.847826087	223.08	221.6	267.575	280.365
64599	GIGYF1	mRNA	27.015	25.42	0.940958727		19.025	21.245	1.116688568	1967	2332.5	3046.5	2842.5
63939	FAM217B	mRNA	10.095	10.4	1.030212977		8.065	9.18	1.138251705	650.605	784.83	878.275	919.07
29105	CFAP20	mRNA	42.765	49.345	1.153864141		36.605	28.17	0.769566999	744	607.5	937.5	1089
84986	ARHGAP19	mRNA	8.625	8.98	1.04115942		9.38	8.035	0.856609808	825.5	749	816.5	857
29802	VPREB3	mRNA	0.26	0.315	1.211538462		0.45	0.845	1.877777778	4	8	2.5	3
8498	RANBP3	mRNA	27.2	25.9	0.952205882		58.72	45.53	0.775374659	2846	2331.88	1436.445	1375.945
79822	ARHGAP28	mRNA	0.31	0.415	1.338709677		0.195	0.29	1.487179487	16.5	29	30	35.5
444882	IGFL4	mRNA	0.105	0.265	2.523809524		0.055	0.16	2.909090909	0.5	1.5	1	2.5
93624	TADA2B	mRNA	11.595	10.52	0.907287624		7.71	10.88	1.411154345	540.835	809.87	880.595	802.395
5965	RECQL	mRNA	14.61	14.33	0.980835044		22.465	14.78	0.657912308	1250.185	870.555	890.035	878.785
5223	PGAM1	mRNA	467.56	461.215	0.986429549		262.845	516.19	1.963857026	7794.5	16307.845	15168.04	14946.79
51012	PRELID3B	mRNA	73.335	71.81	0.979205018		42.315	31.87	0.753160818	1728.5	1383.5	3231.5	3184
5699	PSMB10	mRNA	72.3	72.395	1.00131397		80.285	97.215	1.210873762	1260	1628.5	1227.5	1233.5
79762	C1orf115	mRNA	1.145	1.375	1.200873362		2.45	1.985	0.810204082	116.5	101	58.5	71.5
4690	NCK1	mRNA	11.81	11.415	0.966553768		8.9	9.635	1.08258427	346	409	470	456.5
220202	ATOH7	mRNA	0.095	0.15	1.578947368		0.04	0.06	1.5	1	1.5	2.5	4
128077	LIX1L	mRNA	20.71	21.025	1.015210043		3.04	5.025	1.652960526	193.095	338.31	1421.34	1458.72
1544	CYP1A2	mRNA	1	1.125	1.125		0.93	1.31	1.408602151	46.52	69.255	53.97	61.27
26018	LRIG1	mRNA	31.03	30.945	0.997260715		14.56	16.605	1.140453297	1113.5	1321.185	2543.915	2591.42
55262	C7orf43	mRNA	5.26	5.55	1.05513308		10.555	8.28	0.78446234	383.5	313.5	208.5	220.5
116443	GRIN3A	mRNA	0.045	0.05	1.111111111		0.15	0.245	1.633333333	18.5	33	6	7
27101	CACYBP	mRNA	185.025	203.9	1.102013241		139.44	74.1	0.53141136	4568.42	2602.045	6421.92	7206.19
6917	TCEA1	mRNA	105.31	99.335	0.943262748		55.51	88.52	1.594667627	2422	4133	4981.5	4702
79901	CYBRD1	mRNA	0.035	0.025	0.714285714		0.75	0.41	0.546666667	49	29.5	2.5	2
54793	KCTD9	mRNA	12.77	12.14	0.950665623		14.04	13.84	0.985754986	827.725	893.275	822.98	784.26
102800317	TPTEP2-CSNK1E	mRNA	35.145	30.795	0.876227059		11.73	21.57	1.83887468	562.475	1102.815	1828.345	1609.72
10228	STX6	mRNA	8.565	8.77	1.023934618		7.265	9.92	1.365450791	565	806	717.5	737
51606	ATP6V1H	mRNA	14.695	15.355	1.044913236		11.465	12.24	1.067597034	393.5	445.5	548.5	574.5
125958	OR7D4	mRNA	0.17	0.405	2.382352941		0.065	0.09	1.384615385	1.07	1.49	2.92	6.965
54976	C20orf27	mRNA	53.77	60.16	1.118839502		50.175	21.785	0.434180369	1033	480.5	1192	1338
3108	HLA-DMA	mRNA	100.345	99.915	0.995714784		34.495	51.5	1.492969996	606	968.5	1906	1917
100996747	LOC100996747	mRNA	644.48	658.245	1.021358304		592.195	553.845	0.935240926	4520.68	4509.415	5307.79	5455.225
84752	B3GNT9	mRNA	1.86	2.01	1.080645161		6.235	6.965	1.117080994	269.415	320.935	86.985	95.275
146760	RTN4RL1	mRNA	0.015	0.025	1.666666667		0.02	0.015	0.75	1.115	1	1.04	1.5
9915	ARNT2	mRNA	0.05	0.075	1.5		1.875	0.725	0.386666667	198	81	5.5	8.5
9554	SEC22B	mRNA	24.25	24.535	1.011752577		20.125	18.765	0.93242236	609.285	604.28	791.75	802.86
26061	HACL1	mRNA	9.935	9.13	0.918973327		8.27	5.655	0.683796856	289.18	217.605	391.895	350.42
8943	AP3D1	mRNA	62.005	60.015	0.967905814		63.955	65.55	1.024939411	4989.5	5458	5276	5082.5
56912	IFT46	mRNA	8.665	8.745	1.009232545		9.035	9.6	1.062534588	275.195	326.57	270.11	274.81
10398	MYL9	mRNA	0.32	0.27	0.84375		0.77	1.185	1.538961039	14.5	21.5	6.5	5.5
6907	TBL1X	mRNA	11.275	11.345	1.006208426		22.31	28.155	1.261990139	1956.955	2621.47	1078.445	1090.485
55172	DNAAF2	mRNA	7.34	7.225	0.984332425		2.57	1.995	0.776264591	121.5	101	372.5	368.5
290	ANPEP	mRNA	0.04	0.02	0.5		0.07	0.09	1.285714286	4	6	2.5	1
257177	CFAP126	mRNA	3.68	3.79	1.029891304		2.235	3.42	1.530201342	27	44	48	50
1164	CKS2	mRNA	109.335	130.52	1.19376229		108.6	44.495	0.409714549	1019	439	1104	1327.5
9878	TOX4	mRNA	16.65	15.415	0.925825826		11.3	12.185	1.078318584	818.835	938.935	1306.75	1216.965
57103	TIGAR	mRNA	1.42	1.47	1.035211268		2.375	2.215	0.932631579	314.96	313.89	203.365	211.525
3985	LIMK2	mRNA	8.87	8.325	0.938556933		19.155	13.97	0.729313495	1062.91	850.525	543.79	508.75
1258	CNGB1	mRNA	0.185	0.235	1.27027027		0.25	0.365	1.46	7.71	11.79	6.795	8.93
112942	CFAP36	mRNA	0.2	0.31	1.55		7.955	17.425	2.19044626	169	397.5	5	8
27243	CHMP2A	mRNA	57.79	61.91	1.071292611		82.135	80.17	0.976075972	1170	1210.5	890.5	959.5
7040	TGFB1	mRNA	127.3	130.86	1.027965436		35.96	24	0.667408231	1335.725	973.555	5309.025	5409.535
339829	CCDC39	mRNA	0.82	0.82	1		3.025	9.25	3.05785124	187	607	55	55
100996939	PYURF	mRNA	23.525	24.525	1.04250797		23.74	24.92	1.049705139	506.92	567.295	542.26	568.475
306	ANXA3	mRNA	0.915	0.945	1.032786885		0.05	0.08	1.6	1	2	24.5	26.5
84081	NSRP1	mRNA	18.94	19.625	1.036166843		26.585	24.23	0.911416212	916.47	865.705	695.755	721.03
29078	NDUFAF4	mRNA	7.945	8.47	1.066079295		18.255	10.51	0.575732676	702	426	328.5	352.5
9131	AIFM1	mRNA	23.845	24.655	1.033969386		26.02	21.85	0.839738663	928.885	822.485	920.45	954.99
1186	CLCN7	mRNA	33.91	30.87	0.910350929		21.42	21.11	0.985527544	1453	1518	2494	2279
3818	KLKB1	mRNA	0.13	0.16	1.230769231		0.085	0.22	2.588235294	3.5	9	6	6
80000	GREB1L	mRNA	0.16	0.17	1.0625		0.275	0.225	0.818181818	40.79	33	26.61	27.485
140461	ASB8	mRNA	8.98	8.625	0.960467706		13.225	15.32	1.158412098	557.8	682.595	409.785	396.14
64693	CTAGE1	mRNA	0.02	0.04	2		0.06	0.015	0.25	4.12	1.48	1.39	2.91
2882	GPX7	mRNA	2.155	2.265	1.051044084		0.985	0.84	0.852791878	19	17	45	47.5
105371921	LOC105371921	mRNA	0.145	0.07	0.482758621		0.585	0.605	1.034188034	15.26	15.885	4.675	2.26
63973	NEUROG2	mRNA	0.105	0.09	0.857142857		0.29	0.3	1.034482759	10.66	11.72	4.17	3.5
149603	RNF187	mRNA	69.12	58.865	0.851634838		51.67	73.81	1.428488485	2590.5	3977.5	3768	3206
2184	FAH	mRNA	33.35	36.565	1.096401799		29.285	17.405	0.594331569	722.5	453.5	879.5	967.5
125950	RAVER1	mRNA	62.81	68.165	1.085257125		81.82	66.825	0.81673185	4701	4071.5	3886	4259
55422	ZNF331	mRNA	6.195	5.435	0.87732042		0.6	0.64	1.066666667	46.23	56.06	519.715	465.245
23039	XPO7	mRNA	22.975	23.58	1.026332971		35.085	28.405	0.809605244	2734	2336	1937.5	1992
26005	C2CD3	mRNA	5.135	4.8	0.934761441		4.9	4.54	0.926530612	593.595	506.51	645.5	628.5
199720	GGN	mRNA	0.255	0.495	1.941176471		0.27	0.145	0.537037037	10.5	5.5	10.5	18.5
26716	OR2H1	mRNA	0.05	0.025	0.5		0.04	0.11	2.75	1.46	4.37	2.095	1.075
84336	TMEM101	mRNA	28.95	26.385	0.911398964		16.925	17.33	1.023929099	444.515	507.975	825.84	747.48
286097	MICU3	mRNA	1.425	1.365	0.957894737		0.535	0.695	1.299065421	48.65	66.5	127.915	116.945
7804	LRP8	mRNA	20.8	20.61	0.990865385		23.145	9.415	0.406783323	2137	1006	2081.5	2059
84285	EIF1AD	mRNA	29.035	28.835	0.993111762		22.88	18.42	0.80506993	918.865	824.8	1340.27	1360.4
10216	PRG4	mRNA	0.155	0.235	1.516129032		0.105	0.145	1.380952381	8.105	11.16	12.53	19.19
284349	ZNF283	mRNA	1.375	1.27	0.923636364		1.795	2.15	1.197771588	284.72	358.965	217	206.805
3801	KIFC3	mRNA	0.2	0.21	1.05		2.475	2.26	0.913131313	144.465	141.555	12.125	12.855
1386	ATF2	mRNA	19.695	18.07	0.917491749		13.685	17.545	1.28206065	910	1234	1423	1311
84288	EFCAB2	mRNA	4	4.26	1.065		5.45	9.285	1.703669725	199.7	349.915	159.54	185.785
375748	ERCC6L2	mRNA	3.075	3.125	1.016260163		2.715	2.38	0.876611418	347.215	364.795	434.605	446.035
51265	CDKL3	mRNA	2.955	2.545	0.861252115		1.29	1.445	1.120155039	45.69	49.995	93.2	80.075
200010	SLC5A9	mRNA	0.13	0.08	0.615384615		0.015	0.03	2	1	1.5	8.5	6.5
55120	FANCL	mRNA	12.41	14.325	1.154311039		12.025	10.485	0.871933472	317.8	296.91	352.23	407.99
79705	LRRK1	mRNA	16.2	16.355	1.009567901		9.68	5.155	0.532541322	1342.375	838.275	2661.195	2743.11
22995	CEP152	mRNA	9.04	9.315	1.030420354		8.485	5.965	0.703005303	768.5	563.5	883	912
199990	FAAP20	mRNA	5.425	5.315	0.979723502		25.27	33.06	1.308270677	360.105	489.5	112.375	118.595
8061	FOSL1	mRNA	0.305	0.485	1.590163934		0.57	0.72	1.263157895	13	18	7.5	13
140456	ASB11	mRNA	0.345	0.38	1.101449275		0.48	0.72	1.5	21.44	33.82	16.71	18.34
91662	NLRP12	mRNA	0.285	0.38	1.333333333		0.43	0.69	1.604651163	26.165	45.225	18.59	25.25
25871	NEPRO	mRNA	12.34	11.025	0.893435981		13.295	14.77	1.110943964	783.29	857.105	668.545	650.435
5094	PCBP2	mRNA	381.69	389.85	1.021378606		325.585	432.61	1.328716004	16405.73	23185.48	20789.605	21362.17
11234	HPS5	mRNA	6.03	6.735	1.116915423		7.415	7.075	0.954146999	540.05	554.085	488.08	539.845
6642	SNX1	mRNA	37.595	40.76	1.084186727		31.26	28.595	0.914747281	1557.58	1934.47	2124.14	2231.275
5700	PSMC1	mRNA	75.355	78.365	1.039944264		43.515	22.04	0.506492014	1102.855	597.685	2049.515	2141.645
51535	PPHLN1	mRNA	47.76	47.23	0.988902848		41.215	31.49	0.764042218	1665.01	1390.965	1880.16	1944.64
6448	SGSH	mRNA	19.31	16.105	0.834023822		21.7	40.755	1.878110599	1122.945	2222.21	1066.855	943.55
1039	CDR2	mRNA	18.295	18.21	0.995353922		17.765	12.15	0.683929074	759	558	845.5	850
23411	SIRT1	mRNA	8.585	8.925	1.03960396		11.265	9.455	0.839325344	706.5	620.5	579	603
3371	TNC	mRNA	0.045	0.04	0.888888889		0.095	0.29	3.052631579	11.115	36.245	7.43	6.265
8703	B4GALT3	mRNA	138.66	125.255	0.903324679		118.65	189.615	1.598103666	3770.935	6489.495	4716.345	4257.675
51434	ANAPC7	mRNA	22.14	25.525	1.152890696		17.155	11.46	0.668026814	670.355	496.11	960.5	1102.38
8672	EIF4G3	mRNA	7.145	7.135	0.99860042		9.03	7.915	0.876522702	869	831	691	745.5
80254	CEP63	mRNA	10.19	9.75	0.956820412		14.04	9.32	0.663817664	572.32	398.1	421.275	400.6
131870	NUDT16	mRNA	5.29	5.955	1.125708885		10.11	8.38	0.828882295	712	575	440	415.5
64225	ATL2	mRNA	23.085	25.79	1.117175655		16.965	14.415	0.849690539	1185.485	1046.705	1663.36	1850.58
9855	FARP2	mRNA	8.035	7.32	0.911014312		5.315	6.265	1.178739417	265.38	403.29	410.405	423.835
57466	SCAF4	mRNA	20.265	20.465	1.009869233		24.12	19.025	0.788764511	1678.5	1436.5	1478.5	1494.5
10184	LHFPL2	mRNA	10.645	11.095	1.042273368		3.805	1.985	0.521681997	301	169.5	919.5	976.5
26253	CLEC4E	mRNA	0.87	0.94	1.08045977		1.68	1.245	0.741071429	57.655	44.96	32.21	35.35
90835	CCDC189	mRNA	4.645	4.54	0.977395048		6.275	6.805	1.084462151	175.82	202.84	152.235	145.71
79834	PEAK1	mRNA	4.24	4.48	1.056603774		5.395	7.135	1.322520853	993.09	1352.22	858.465	892.815
642475	MROH6	mRNA	5	5.22	1.044		1.64	2.235	1.362804878	78.5	110.5	247.5	265
6829	SUPT5H	mRNA	51.305	51.435	1.002533866		60.065	53.54	0.891367685	3618	3417.5	3327	3361.5
26058	GIGYF2	mRNA	12.33	12.07	0.97891322		9.215	8.39	0.910472056	1165.605	1124.76	1684.315	1661.615
9063	PIAS2	mRNA	17.38	17.36	0.998849252		9.94	8.72	0.877263581	812.84	880.285	1461.39	1420.82
80304	WDCP	mRNA	1.31	1.35	1.030534351		5.515	2.865	0.519492294	344.5	189	88	91.5
1666	DECR1	mRNA	64.83	66.28	1.022366188		14.135	13.83	0.978422356	305.155	324.14	1432.415	1485.69
1349	COX7B	mRNA	211.255	218.13	1.032543608		244.465	173.395	0.709283538	1660.5	1246	1547.5	1608.5
5908	RAP1B	mRNA	67.74	72.92	1.076468851		85.48	81.5	0.953439401	2917.5	2946.5	2492.5	2706
57190	SELENON	mRNA	4.605	4.86	1.055374593		15.37	13.76	0.895250488	1052.325	997.74	341.815	364.19
4141	MARS	mRNA	98.815	90.295	0.913778273		73.09	95.975	1.313107128	3264.29	4618.28	4778.14	4351.245
515	ATP5PB	mRNA	66.43	70.86	1.066686738		37.76	25.48	0.674788136	1271.285	909.155	2407.06	2587.125
22909	FAN1	mRNA	12.785	12.655	0.989831834		10.82	9.46	0.874306839	983.44	957.565	1113.71	1112.99
474343	SPIN2B	mRNA	3.06	4.03	1.316993464		4.33	5.11	1.180138568	82.77	102.75	64.84	86.75
5918	RARRES1	mRNA	0.055	0.1	1.818181818		0.17	0.085	0.5	3	1.5	1	1.5
6634	SNRPD3	mRNA	51.455	56.29	1.093965601		63.785	39.155	0.613859058	3894.68	2538.195	3388.87	3731.68
55052	MRPL20	mRNA	67.625	75.65	1.118669131		99.065	49.46	0.499268157	1164.5	638.5	853	962
140803	TRPM6	mRNA	0.115	0.12	1.043478261		0.15	0.18	1.2	19.87	25.24	16.355	16.61
284325	C19orf54	mRNA	19.775	18.64	0.942604298		17.64	19.28	1.092970522	796.88	967.575	986.535	927.85
23135	KDM6B	mRNA	13.315	10.97	0.823882839		2.985	11.08	3.711892797	327.99	1283.12	1561.91	1285.975
2324	FLT4	mRNA	0.54	0.455	0.842592593		0.435	0.57	1.310344828	32	44.5	42.5	36
25864	ABHD14A	mRNA	26.97	29.25	1.084538376		18.775	19.5	1.03861518	325.71	359.825	505.815	551.49
54521	WDR44	mRNA	4.12	3.965	0.962378641		6.105	6.425	1.052416052	401	447	295	284.5
149297	FAM78B	mRNA	5.375	5.675	1.055813953		0.53	0.32	0.603773585	48	29.5	489.51	512
26225	ARL5A	mRNA	23.84	23.92	1.003355705		27.44	21.985	0.801202624	1355.5	1163	1277	1293.5
11184	MAP4K1	mRNA	53.15	54.31	1.021825024		48.87	62.165	1.272048291	2135.25	2889.825	2500.955	2572.385
3757	KCNH2	mRNA	5.63	5.57	0.989342806		11.59	12.995	1.121225194	640.97	745.48	347.935	346.5
399473	SPRED3	mRNA	0.48	0.375	0.78125		0.41	0.58	1.414634146	31.815	47.68	40.405	32.44
4719	NDUFS1	mRNA	44.42	42.61	0.959252589		27.165	20.455	0.752990981	1265.5	1004	2171	2092
57002	YAE1	mRNA	13.91	14.19	1.020129403		5.825	6.865	1.178540773	95.35	123.865	238.315	237.69
10901	DHRS4	mRNA	15.05	16.195	1.076079734		7.65	7.77	1.015686275	141.305	157.135	307.21	338.775
2224	FDPS	mRNA	677.34	652.485	0.963304987		150.245	130.015	0.865353256	3162.5	2885.5	15354	14887.5
56904	SH3GLB2	mRNA	44.815	46.73	1.042731228		119.215	158.285	1.327727216	3537.5	4991	1445	1500.5
120071	LARGE2	mRNA	0.285	0.355	1.245614035		2.53	1.825	0.721343874	91	68	10.5	14
11340	EXOSC8	mRNA	28.375	30.21	1.064669604		19.38	16.035	0.827399381	423.5	374.74	671.575	721.52
23265	EXOC7	mRNA	20.355	19.4	0.953082781		17.17	20.695	1.205299942	1267.155	1538.465	1585	1575.69
2081	ERN1	mRNA	6.105	3.45	0.565110565		23.605	56.92	2.411353527	3179.34	8497.31	939.09	532.905
25831	HECTD1	mRNA	9.055	9.375	1.035339591		8.15	7.525	0.923312883	1044.5	984.5	1252.5	1283
670	BPHL	mRNA	7.79	9.69	1.243902439		3.05	3.845	1.260655738	78.435	106.035	222.745	266.915
51001	MTERF3	mRNA	19.09	21.31	1.116291252		9.805	6.545	0.667516573	227.5	160	464	527
81688	C6orf62	mRNA	90.515	89.01	0.983372922		72.39	68.08	0.94046139	3274.205	3228	4404.22	4329.695
253143	PRR14L	mRNA	5.33	5.42	1.016885553		8.045	7.66	0.952144189	1375.5	1382	984.5	1021
170463	SSBP4	mRNA	17.325	18.36	1.05974026		13.935	9.74	0.698959455	438	320.5	611.27	653.32
1745	DLX1	mRNA	0.065	0.05	0.769230769		0.23	0.04	0.173913043	8	1.5	2.5	2
10557	RPP38	mRNA	21.44	20.46	0.954291045		20.525	17.735	0.86406821	404.565	373.335	474.825	452.28
26084	ARHGEF26	mRNA	1.64	1.945	1.18597561		3.16	2.485	0.786392405	242.94	213.955	147.57	154.86
2949	GSTM5	mRNA	0.025	0.025	1		0.03	0.085	2.833333333	0.55	1.7	0.55	0.55
10659	CELF2	mRNA	32.22	33.09	1.027001862		70.27	64.785	0.921943931	8450.965	8688.57	4116.445	4371.235
56947	MFF	mRNA	41.03	41.08	1.001218621		48.32	49.505	1.024524007	1435	1543.5	1307	1302.5
165082	ADGRF3	mRNA	0.7	0.625	0.892857143		0.63	0.635	1.007936508	41.77	41.065	51.42	45.295
63970	TP53AIP1	mRNA	0.935	1.1	1.176470588		0.765	0.94	1.22875817	8.4	15.17	13.82	16.505
80347	COASY	mRNA	68.335	64.5	0.943879418		60.46	51.535	0.85238174	2302	2095.5	2885	2740
84443	FRMPD3	mRNA	0.125	0.065	0.52		0.14	0.165	1.178571429	15.5	20	15	8
131408	FAM131A	mRNA	9.375	8.275	0.882666667		2.765	5.555	2.009041591	109.2	238.73	409.18	358.565
7705	ZNF146	mRNA	45	44.055	0.979		33.745	26.97	0.799229515	1800.43	1512.725	2581.5	2548.5
58500	ZNF250	mRNA	4.055	4.225	1.041923551		3.295	4.525	1.373292868	219.36	318.03	286.405	294.92
168002	DACT2	mRNA	0.195	0.195	1		0.235	0.325	1.382978723	10.38	14.825	9.215	9.56
161742	SPRED1	mRNA	4.29	4.145	0.966200466		5.395	9.84	1.823911029	674.315	1302.275	582.725	557.91
646864	ZNF723	mRNA	0.335	0.165	0.492537313		0.825	1.03	1.248484848	26.105	34.4	11.245	5.95
6999	TDO2	mRNA	0.585	0.63	1.076923077		4.45	2.755	0.619101124	120	79	17	18.5
55051	NRDE2	mRNA	2.075	2.66	1.281927711		2.3	1.63	0.708695652	151.05	114.995	146.195	188.995
84747	UNC119B	mRNA	5.11	5.41	1.058708415		5.125	5.95	1.16097561	362.5	447	391.5	417
440515	ZNF506	mRNA	0.495	0.705	1.424242424		2.685	2.56	0.953445065	142.01	141.225	28.035	40.165
7918	GPANK1	mRNA	20.185	19.285	0.955412435		21.22	18.15	0.855325165	572.135	537.655	616.995	582.405
9002	F2RL3	mRNA	0.31	0.23	0.741935484		1.955	2.1	1.074168798	108.83	122.37	18.64	14.08
79807	GSTCD	mRNA	8.015	7.5	0.935745477		5.58	4.63	0.829749104	379.08	336.065	582.7	540.665
114823	LENG8	mRNA	71.99	63.095	0.876441172		101.94	195.3	1.915832843	8271.605	15746.04	5952.945	5417.645
101927503	LOC101927503	mRNA	0.05	0.05	1		0.045	0.065	1.444444444	0.87	1.31	1.335	1.495
57708	MIER1	mRNA	5.37	5.235	0.974860335		17.04	16.905	0.992077465	1289	1334.5	445.5	431
9856	KIAA0319	mRNA	0.14	0.235	1.678571429		1.1	0.69	0.627272727	105.25	74.5	13.96	22.105
3781	KCNN2	mRNA	2.58	2.66	1.031007752		1.05	0.87	0.828571429	26.885	27.515	81.065	83.955
23046	KIF21B	mRNA	26.44	17.44	0.659606657		25.305	39.565	1.563524995	3767.5	6313	4327.5	2837
11075	STMN2	mRNA	0.16	0.21	1.3125		0.015	0.055	3.666666667	0.5	2	5	7
114926	SMIM19	mRNA	36.265	39.705	1.0948573		21.87	21.175	0.968221308	343.64	340.215	659.1	735.61
157697	ERICH1	mRNA	22.66	22.035	0.972418358		24.63	26	1.055623224	877.035	992.545	889.475	870.895
11104	KATNA1	mRNA	4.515	5.22	1.156146179		4.43	3.38	0.762979684	129.5	107	143	172
203074	PRSS55	mRNA	0.175	0.075	0.428571429		0.09	0.105	1.166666667	1.49	1.8	3.21	1.33
6608	SMO	mRNA	0.635	0.42	0.661417323		0.535	0.3	0.560747664	32.79	19.89	43.79	28.64
23054	NCOA6	mRNA	26.115	24.91	0.953857936		20.99	19.195	0.914483087	2305.215	2275.505	3102.865	2992.815
107985555	LOC107985555	mRNA	0.24	0.25	1.041666667		0.57	0.56	0.98245614	9	9.5	4	4
84077	C3orf20	mRNA	0.205	0.11	0.536585366		0.69	1.4	2.028985507	48.225	102.38	16.17	8.815
10024	TROAP	mRNA	55.02	56.505	1.026990185		41.295	23.58	0.57101344	1173.435	784.2	1538.515	1748.5
608	TNFRSF17	mRNA	142.985	119.1	0.832954506		123.095	160.675	1.30529266	1908	2638.5	2401.5	2009
105375817	LOC105375817	mRNA	0.26	0.3	1.153846154		0.275	0.15	0.545454545	2.74	1.61	2.76	3.22
148823	GCSAML	mRNA	0.065	0.055	0.846153846		0.165	0.13	0.787878788	10.515	8.47	4.445	3.9
79750	ZNF385D	mRNA	0.015	0.025	1.666666667		0.035	0.025	0.714285714	4.425	3.96	1.98	3.355
390441	OR11H7	mRNA	0.64	0.35	0.546875		0.7	0.5	0.714285714	19.575	14.645	19.28	10.72
93100	NAPRT	mRNA	12.88	14.19	1.101708075		17.865	10.6	0.593338931	506	327	396.5	437.5
112724	RDH13	mRNA	8.74	8.825	1.0097254		21.505	35.38	1.645198791	902.915	1615.49	359.445	378.9
1293	COL6A3	mRNA	0.01	0.03	3		0.03	0.02	0.666666667	3	3.5	1	4
107984638	LOC107984638	mRNA	3.495	2.96	0.846924177		1.15	2.215	1.926086957	25.125	51.93	83.125	70.445
8218	CLTCL1	mRNA	1.455	1.41	0.969072165		0.27	0.24	0.888888889	19	22	107.5	120
124923	SGK494	mRNA	4.935	4.885	0.989868288		4.68	5.73	1.224358974	283.61	368.37	323.25	321.905
60558	GUF1	mRNA	23.005	23.565	1.024342534		20.82	17.305	0.83117195	1390.285	1214.225	1645.36	1691.86
4325	MMP16	mRNA	3.91	3.555	0.909207161		0.24	0.35	1.458333333	47	73.5	834.5	780.5
84124	ZNF394	mRNA	17.455	16.59	0.950443999		16.565	16.73	1.009960761	562.75	603.75	641.86	611.665
9771	RAPGEF5	mRNA	4.56	4.89	1.072368421		2.77	6.095	2.200361011	299.5	700.43	529.59	570.885
10544	PROCR	mRNA	0.505	0.2	0.396039604		0.465	0.805	1.731182796	5.675	12.035	6.475	2.58
9831	ZNF623	mRNA	8.66	8.455	0.976327945		4.91	5.805	1.182281059	312	386.5	593.5	586.5
196743	PAOX	mRNA	4.815	4.82	1.001038422		3.59	6.78	1.888579387	104	204.5	149.5	147
4882	NPR2	mRNA	1.66	1.91	1.15060241		1.635	2.085	1.275229358	94.8	113.605	90.375	111.895
196441	ZFC3H1	mRNA	12.93	11.7	0.90487239		12.355	18.05	1.460946985	1424.5	2211.5	1614	1471
401647	GOLGA7B	mRNA	0.075	0.09	1.2		0.005	0.01	2	0.5	1	8.5	10.5
29777	ABT1	mRNA	20.8	21.58	1.0375		23.29	18.295	0.785530271	840	700	810	845
267	AMFR	mRNA	11.75	11.5	0.978723404		17.13	22.165	1.29392878	935	1295	704.5	697.5
3164	NR4A1	mRNA	0.745	0.705	0.946308725		1.61	4.695	2.916149068	88.865	248.575	44.69	43.735
7626	ZNF75D	mRNA	2.4	2.005	0.835416667		1.89	2.525	1.335978836	139	213	193	163.57
28992	MACROD1	mRNA	53.735	47.945	0.892249		8.765	10.29	1.17398745	192.955	229.705	1193.07	1069.915
4684	NCAM1	mRNA	4.815	4.84	1.005192108		1.375	2.175	1.581818182	131	223	499	508
245812	CNPY4	mRNA	3.71	4.085	1.101078167		5.295	4.825	0.911237016	122.835	118.965	93.005	103.265
27154	BRPF3	mRNA	21.165	23.33	1.102291519		14.105	14.225	1.008507621	1101.5	1173	1808	1948
3654	IRAK1	mRNA	193.365	191.435	0.990018876		75.14	74.615	0.993013042	4247.155	4467.23	11836.775	11759.07
200014	CC2D1B	mRNA	8.71	8.48	0.973593571		13.105	11.585	0.884013735	907.565	981.15	678.325	644.88
3746	KCNC1	mRNA	0.04	0.04	1		0.03	0.015	0.5	2.5	1.5	3.5	4
5154	PDGFA	mRNA	0.135	0.275	2.037037037		0.01	0.015	1.5	0.5	0.5	5.5	11.5
9620	CELSR1	mRNA	0.015	0.015	1		0.85	0.945	1.111764706	117.5	134	3.5	3.5
8029	CUBN	mRNA	0.115	0.11	0.956521739		0.135	0.35	2.592592593	22.05	58.215	20.67	19.21
1592	CYP26A1	mRNA	0.585	0.385	0.658119658		69.87	74.43	1.065264062	2360.5	2686	21	15
10190	TXNDC9	mRNA	23.39	26.305	1.124625909		24.84	18.66	0.751207729	597.5	473.5	609	690.5
221955	DAGLB	mRNA	9.38	10.16	1.08315565		12.58	8.69	0.690779014	566.5	420.5	460	497.5
64326	COP1	mRNA	21.68	23.175	1.068957565		22.63	18.05	0.797613787	962.225	808.62	954.395	1040.915
221322	TBC1D32	mRNA	0.8	0.775	0.96875		0.805	1.3	1.614906832	62.26	105.335	64.12	66.4
9820	CUL7	mRNA	5.845	4.895	0.837467921		5.115	10.335	2.020527859	386.735	840.655	494.835	415.535
26154	ABCA12	mRNA	0.045	0.045	1		0.005	0.005	1	0.5	1	6.5	7.5
56937	PMEPA1	mRNA	4.135	4.07	0.984280532		0.92	1.155	1.255434783	70.5	92.5	336	335.5
342667	STAC2	mRNA	0.7	0.99	1.414285714		0.74	0.915	1.236486486	38.88	49.915	39	56.16
9828	ARHGEF17	mRNA	1.555	1.48	0.951768489		0.46	0.54	1.173913043	43	56	186	185.5
51066	SSUH2	mRNA	0.945	0.74	0.783068783		2.25	2.445	1.086666667	132.175	146.49	55.49	42.86
57494	RIMKLB	mRNA	1.705	1.555	0.91202346		0.945	0.86	0.91005291	63.5	73.5	155.5	145.5
22820	COPG1	mRNA	77.725	73.03	0.939594725		66.205	85.75	1.295219394	3221.5	4457.5	4126.5	3890.5
55627	SMPD4	mRNA	50.59	49.415	0.976774066		73.935	55.075	0.744911071	4777.205	3850.625	3391.925	3323.985
317719	KLHL10	mRNA	0.025	0.08	3.2		0.115	0.2	1.739130435	4	7.5	1	3
4776	NFATC4	mRNA	1.78	2.035	1.143258427		0.895	2.965	3.312849162	54.5	189	111.5	137
6505	SLC1A1	mRNA	0.075	0.065	0.866666667		0.03	0.115	3.833333333	1.5	7.5	6	5
51559	NT5DC3	mRNA	1.46	1.45	0.993150685		3.855	2.985	0.774319066	405.415	335.375	167.105	164.25
257062	CATSPERD	mRNA	0.065	0.08	1.230769231		0.16	0.17	1.0625	4.52	5.335	2.515	2.095
101927245	LOC101927245	mRNA	5.59	3.675	0.657423971		0.675	1.54	2.281481481	21.905	54.55	163.555	113.51
5530	PPP3CA	mRNA	20	19.95	0.9975		19.115	21.63	1.131572064	1359.5	1655	1570.5	1560.5
8613	PLPP3	mRNA	0.875	0.97	1.108571429		0.235	0.135	0.574468085	12.5	7.5	50	56
8514	KCNAB2	mRNA	84.11	81.065	0.963797408		57.78	55.77	0.965212876	3360	3481.125	5349.78	5226.825
4698	NDUFA5	mRNA	26.065	27.475	1.05409553		38.105	30.43	0.798582863	1689.17	1417.52	1241.33	1320.13
330	BIRC3	mRNA	24.265	26.64	1.097877601		27.055	29.38	1.085936056	2918.175	3055.37	2901.28	3172.715
8925	HERC1	mRNA	4.91	4.94	1.00610998		4.82	4.35	0.902489627	1185	1129	1303.5	1320
255411	TEX49	mRNA	0.05	0.08	1.6		0.265	0.37	1.396226415	9.59	17.78	0.5	4.14
129531	MITD1	mRNA	21.135	23.515	1.112609416		33.735	29.465	0.873425226	503.585	469.725	345.73	383.22
10540	DCTN2	mRNA	83.35	78.345	0.93995201		44.425	51.215	1.152841868	1374.82	1729.84	2827.375	2664.46
7434	VIPR2	mRNA	0.265	0.22	0.830188679		0.165	0.285	1.727272727	10.28	19.02	17.635	13.51
23516	SLC39A14	mRNA	21.525	20.68	0.960743322		18.855	12.705	0.673826571	1387.835	1007.4	1756.77	1684.09
114799	ESCO1	mRNA	9.635	9.695	1.006227296		6.82	7.09	1.039589443	495.5	545.5	759.5	767.5
23527	ACAP2	mRNA	10.64	9.77	0.918233083		12.525	13.68	1.092215569	1439.285	1666.415	1316.885	1211.1
79879	CCDC134	mRNA	7.72	7.855	1.017487047		8.39	7.275	0.867103695	935.565	857.8	967.355	969.255
11045	UPK1A	mRNA	0.085	0.08	0.941176471		0.195	0.33	1.692307692	4.14	7.44	1.91	1.84
8313	AXIN2	mRNA	1.685	1.74	1.03264095		3.935	6.445	1.637865311	259.5	448	121.5	126.5
1397	CRIP2	mRNA	1.83	1.34	0.732240437		0.035	0.185	5.285714286	0.5	3	32.5	26
9971	NR1H4	mRNA	0.08	0.095	1.1875		0.095	0.15	1.578947368	3.47	6.295	3.385	3.935
5364	PLXNB1	mRNA	1.415	1.285	0.908127208		0.185	0.23	1.243243243	23	30.5	186.5	163.5
3705	ITPK1	mRNA	26.5	26.295	0.992264151		13.59	13.08	0.962472406	677.365	708.7	1443.2	1444.015
83959	SLC4A11	mRNA	10.66	10.255	0.962007505		1.36	0.425	0.3125	70	23	599.5	588.5
84181	CHD6	mRNA	9.095	8.675	0.953820781		4.62	5.665	1.226190476	736.725	913.99	1568.07	1484.205
11100	HNRNPUL1	mRNA	139.645	139.29	0.99745784		149.065	122.255	0.820145574	8732.335	7655.805	8931.22	8936.2
9353	SLIT2	mRNA	0.265	0.31	1.169811321		0.805	0.63	0.782608696	104	86	36	42
10290	SPEG	mRNA	0.235	0.215	0.914893617		0.08	0.15	1.875	3	6	16.5	16
84720	PIGO	mRNA	9.935	10.28	1.034725717		18.31	16.215	0.885581649	1199.055	1168.11	707.47	720.83
146923	RUNDC1	mRNA	5.3	6	1.132075472		8.07	11.665	1.445477076	578.365	877.36	411.19	450.605
57153	SLC44A2	mRNA	4.69	4.99	1.063965885		0.99	1.63	1.646464646	53.5	94.5	274.5	293.5
283232	TMEM80	mRNA	12.265	13.585	1.107623318		10.095	17.605	1.74393264	257.675	474.815	335.965	380.54
56101	PCDHGB5	mRNA	0.045	0.025	0.555555556		0.055	0.08	1.454545455	4.1	4.665	3.895	1.835
6159	RPL29	mRNA	1178.215	1156.12	0.981247056		1232.69	1560.045	1.265561496	13153.5	17728	13634	13411.5
57623	ZFAT	mRNA	1.775	1.995	1.123943662		3.575	2.795	0.781818182	277.37	223.335	149.24	168.92
2182	ACSL4	mRNA	11.88	11.035	0.928872054		10.615	7.38	0.695242581	860.245	635.345	1041.73	967.87
149473	CCDC24	mRNA	4.475	4.325	0.966480447		2.47	4.445	1.799595142	50.5	102.5	108.5	98
5524	PTPA	mRNA	56.38	58.34	1.034764101		39.785	29.875	0.750911147	1677	1308	2508.5	2615
9697	TRAM2	mRNA	33.77	32.3	0.95647024		100.545	76.24	0.758267442	11380.76	9102.645	4142.14	3992.255
8537	BCAS1	mRNA	0.56	0.635	1.133928571		0.63	0.945	1.5	32.505	50.72	31.265	35.4
6234	RPS28	mRNA	1741.14	1747.805	1.003827952		2846.915	3387.285	1.189808969	15923.5	20189	10537	10632.5
105376906	LOC105376906	mRNA	4.025	4.095	1.017391304		4.1	9.395	2.291463415	77.115	187.375	82.5	84.165
54997	TESC	mRNA	0.18	0.17	0.944444444		23.97	13.55	0.565289946	376.5	226	2.5	2.5
4359	MPZ	mRNA	1.31	1.13	0.86259542		1.955	3.335	1.705882353	60.5	111	44	38
3455	IFNAR2	mRNA	36.585	36.685	1.002733361		68.995	59.525	0.862743677	2238.58	2009.87	1185.515	1167.945
28231	SLCO4A1	mRNA	11.655	14.455	1.24024024		50.505	28.535	0.564993565	2730	1643.5	642.5	819
8867	SYNJ1	mRNA	3.175	2.855	0.899212598		5.39	5.065	0.939703154	678.09	727.23	472.29	427.51
10513	APPBP2	mRNA	8.1	8.165	1.008024691		7.79	7.705	0.989088575	852.43	908.945	951.29	965.28
84899	TMTC4	mRNA	5.035	5.19	1.030784508		3.735	2.935	0.785809906	202	171	322	333
7543	ZFX	mRNA	2.4	2.895	1.20625		6.82	6.88	1.008797654	824.34	876.13	308.695	380.91
3028	HSD17B10	mRNA	54.94	56.61	1.030396797		77.72	48.33	0.621847658	1164.5	769.5	888.5	920
56910	STARD7	mRNA	53.855	57.65	1.070466995		85.655	56.715	0.662132975	4281.005	3012.005	2915.5	3153.495
7477	WNT7B	mRNA	0.455	0.61	1.340659341		0.77	0.88	1.142857143	45.74	56.39	30.24	40.73
284114	TMEM102	mRNA	2.135	1.585	0.742388759		5.31	4.225	0.79566855	174.5	146.5	76.5	57
3203	HOXA6	mRNA	1.835	1.67	0.910081744		0.04	0.075	1.875	0.5	1	24.5	22.5
90167	FRMD7	mRNA	0.015	0.005	0.333333333		0.02	0.005	0.25	1.1	0.59	1.095	0.595
10094	ARPC3	mRNA	113.44	113.45	1.000088152		90.635	90.98	1.003806477	1345	1431.5	1820	1830
90529	STPG1	mRNA	0.225	0.235	1.044444444		3.17	3.84	1.211356467	139.775	181.435	11	11.82
55750	AGK	mRNA	37.495	37.17	0.991332178		37.1	28.72	0.774123989	2230.355	2568.165	2315.37	2240.045
10965	ACOT2	mRNA	14.29	13.365	0.935269419		0.275	0.315	1.145454545	5	6.105	389.79	378.935
57719	ANO8	mRNA	9.015	7.915	0.877981143		2.56	2.725	1.064453125	204.26	226.135	766.415	683.96
23129	PLXND1	mRNA	0.355	0.44	1.23943662		1.24	0.84	0.677419355	135.5	80	38.5	51
79618	HMBOX1	mRNA	10.08	9.04	0.896825397		7.925	12.365	1.560252366	1705.51	2849.835	2432.385	2229.025
26010	SPATS2L	mRNA	12.64	13.79	1.090981013		56.57	61.405	1.08546933	2140.51	2501.715	560.975	604.54
440026	TMEM41B	mRNA	9.305	8.325	0.894680279		9.3	15.555	1.672580645	582.215	1013.305	629.585	563.63
1312	COMT	mRNA	42.585	43.16	1.013502407		13.825	15.605	1.12875226	425.22	519.455	1268.7	1317.8
3566	IL4R	mRNA	4.79	5.185	1.082463466		5.35	3.835	0.71682243	301.155	237.135	289.35	322.3
26049	FAM169A	mRNA	2.11	2.09	0.990521327		2.395	1.41	0.588726514	227	142.5	218.5	218
57143	ADCK1	mRNA	4.65	4.58	0.984946237		2.275	1.68	0.738461538	69.5	52.5	153.5	149
10728	PTGES3	mRNA	424.875	457.825	1.077552221		299.595	171.2	0.571438108	9597.83	5825.66	14804.685	16046.985
7417	VDAC2	mRNA	165.57	176.725	1.067373316		93.245	88.715	0.951418307	2226	2244	4256.5	4566.5
25843	MOB4	mRNA	7.28	7.33	1.006868132		8.675	9.455	1.089913545	522.945	604.88	475.01	480.21
57798	GATAD1	mRNA	9.605	9.535	0.992712129		8.06	12.01	1.490074442	562.59	900.01	779.335	736.715
23102	TBC1D2B	mRNA	2.285	2.395	1.048140044		6.305	7.785	1.234734338	599.5	778	234	251
100288072	SDR42E2	mRNA	0.02	0.095	4.75		0.265	0.465	1.754716981	8.725	16.435	1	2.165
7127	TNFAIP2	mRNA	0.145	0.25	1.724137931		0.625	0.605	0.968	40.995	42.565	10.23	17.22
63910	SLC17A9	mRNA	32.81	32.825	1.000457178		0.925	0.535	0.578378378	37	22.5	1443.5	1444
2814	GP5	mRNA	0.04	0.06	1.5		0.115	0.1	0.869565217	6.39	6.19	2.54	3.68
4878	NPPA	mRNA	1.705	1.73	1.014662757		0.645	0.65	1.007751938	8.5	9	24.5	25
10475	TRIM38	mRNA	7.89	6.915	0.876425856		6.785	11.185	1.648489315	673.615	1321.86	830.62	760.505
55192	DNAJC17	mRNA	9.435	10.145	1.075251722		9.605	5.82	0.605934409	194.14	134.33	190.87	207.33
57161	PELI2	mRNA	3.38	3.125	0.924556213		0.19	0.315	1.657894737	17	30	333.5	311.5
9653	HS2ST1	mRNA	8.23	7.975	0.969015796		9.45	8.9	0.941798942	911.5	889	915.5	870.5
11080	DNAJB4	mRNA	2.69	2.65	0.985130112		2.915	4.4	1.509433962	140.005	221.755	139	138
134145	FAM173B	mRNA	5.63	6.155	1.093250444		5.88	3.485	0.592687075	223.205	153.745	217.06	232.66
8079	MLF2	mRNA	74.495	74.485	0.999865763		99.415	102.62	1.032238596	2291.5	2538	1842	1851.5
7745	ZKSCAN8	mRNA	10.92	9.67	0.885531136		10.75	17.065	1.58744186	1254.31	2125.21	1378.7	1227.24
5464	PPA1	mRNA	155.4	165.825	1.067084942		209.335	142.905	0.682661762	4344.17	3141.375	3456.61	3705.015
55911	APOBR	mRNA	0.44	0.52	1.181818182		0.19	0.215	1.131578947	11.845	14.07	29.005	34.44
6988	TCTA	mRNA	17.76	17.88	1.006756757		15.915	31.25	1.963556393	543.715	1139.405	656	663.76
146862	UNC45B	mRNA	0.005	0.02	4		0.03	0.02	0.666666667	2.485	1.825	0.51	2.02
10818	FRS2	mRNA	3.15	2.98	0.946031746		2.67	3.49	1.307116105	289	397.5	367.5	348
10801	9-Sep	mRNA	124.94	118.355	0.947294701		57.52	47.155	0.819801808	3691.5	3143.5	8372	7829.5
134	ADORA1	mRNA	0.065	0.07	1.076923077		0.365	0.055	0.150684932	16.5	2.5	3	3.5
374986	MIGA1	mRNA	2.855	3.24	1.134851138		4.35	5.095	1.171264368	366.305	477.95	273.96	322.82
23506	BICRAL	mRNA	8.85	8.485	0.958757062		7.365	8.485	1.152070604	757.5	926	988	946
4735	2-Sep	mRNA	93.73	101.035	1.077936626		46.95	46.42	0.988711395	2563.035	2715.615	5570.965	6041.675
22906	TRAK1	mRNA	15.795	15.58	0.986388097		20.21	21.455	1.061603167	1601.5	1821.5	1380.5	1364.5
54467	ANKIB1	mRNA	11.105	10.53	0.948221522		11.34	15.935	1.405202822	1104.5	1648.5	1167	1118
153364	MBLAC2	mRNA	7.82	6.63	0.847826087		2.345	2.735	1.166311301	160.985	198.56	581.5	494.45
347734	SLC35B2	mRNA	53.745	52.795	0.982323937		50.395	54.345	1.078380792	1600	1821.5	1848	1818.5
105372319	LOC105372319	mRNA	0.515	0.395	0.766990291		0.215	0.21	0.976744186	8.055	9.27	22.41	17.385
55049	REX1BD	mRNA	14.865	16.42	1.10460814		50.31	45.11	0.896640827	797.5	745	245	272
10746	MAP3K2	mRNA	4.64	4.3	0.926724138		7.255	8.345	1.150241213	1221.5	1457.5	818	775
8938	BAIAP3	mRNA	0.915	1.035	1.131147541		0.485	0.65	1.340206186	35.3	50.495	72.185	81.785
642515	PRRT1B	mRNA	0.3	0.405	1.35		0.395	0.47	1.189873418	17.965	22.3	15.81	21.465
27161	AGO2	mRNA	8.92	9.37	1.05044843		6.865	6.89	1.003641661	1610	1723.5	2260.5	2384
9690	UBE3C	mRNA	18.25	18.525	1.015068493		53.14	34.03	0.640383892	4268	2897	1582.5	1619.5
122481	AK7	mRNA	2.75	2.625	0.954545455		0.695	0.79	1.136690647	38.675	46.985	170.475	161.615
167838	TXLNB	mRNA	0.21	0.145	0.69047619		0.505	0.565	1.118811881	26.5	42.5	17.5	12
23270	TSPYL4	mRNA	6.67	6.065	0.909295352		4.73	6.655	1.406976744	314	471	480	439
23383	MAU2	mRNA	8.44	8.17	0.968009479		16.955	19.89	1.173105279	1235.045	1564.485	674.48	654.96
26011	TENM4	mRNA	0.205	0.21	1.024390244		0.135	0.17	1.259259259	31.595	43.825	53.45	53.445
63929	XPNPEP3	mRNA	10.975	10.63	0.96856492		6.54	6.51	0.995412844	626.41	638.755	854.52	855.93
517	ATP5MC2	mRNA	674.115	672.185	0.997136987		282.8	296.2	1.04738331	2799.48	3114.585	7165	7191
80155	NAA15	mRNA	16.92	18.9	1.117021277		28.51	10.01	0.351104875	2507	926.5	1600.5	1804.5
1122	CHML	mRNA	7.125	7.28	1.021754386		8.545	4.93	0.576945582	972.945	591.59	878.645	902.965
5478	PPIA	mRNA	2086.74	2144.03	1.027454307		1932.94	1451.205	0.75077602	26999.24	21776.63	31438.905	32380.675
9217	VAPB	mRNA	20.275	20.755	1.023674476		11.96	8.655	0.723662207	918.235	767.705	1579.785	1618.5
162427	RETREG3	mRNA	19.075	19.075	1		24.305	36.445	1.499485703	1437.065	2289.21	1228.605	1228.28
2798	GNRHR	mRNA	0.085	0.045	0.529411765		0.06	0.08	1.333333333	5.5	7.5	8.495	4.5
677	ZFP36L1	mRNA	28.92	23.675	0.818637621		17.395	23.84	1.370508767	891.5	1309.5	1614.5	1329.5
339745	SPOPL	mRNA	2.535	2.695	1.063116371		7.73	7.815	1.010996119	695	745.5	248	265
728310	GOLGA6L7	mRNA	0.045	0.03	0.666666667		0.745	1.73	2.322147651	23.5	57.385	1.5	1
4801	NFYB	mRNA	7.38	8.33	1.128726287		11.98	7.94	0.662771285	609.37	419.24	394.71	448.35
6344	SCTR	mRNA	0.11	0.095	0.863636364		0.045	0.14	3.111111111	1.98	6.255	4.975	4.35
170591	S100Z	mRNA	0.2	0.225	1.125		2.205	2.615	1.185941043	55.17	65.565	7.995	8.99
801	CALM1	mRNA	61.265	66.235	1.08112299		31.53	25.01	0.793212813	2165	1825	4527	4936.5
9768	PCLAF	mRNA	88.69	106.15	1.196865487		58.515	35.37	0.604460395	1382.905	882.245	2264.77	2733.295
102723859	TBC1D3E	mRNA	2.86	2.57	0.898601399		1.295	4.29	3.312741313	50.47	176.175	121.63	109.295
761	CA3	mRNA	0.295	0.345	1.169491525		0.04	0.09	2.25	1	2.5	9	10.5
53840	TRIM34	mRNA	2.045	2.065	1.009779951		0.93	1.11	1.193548387	34.235	40.89	81.825	83.2
7916	PRRC2A	mRNA	119.43	123.685	1.035627564		92.3	75.41	0.817009751	10288.5	8940.5	14364.985	14994.5
471	ATIC	mRNA	81.83	86.28	1.054381034		73.165	41.215	0.563315793	2434	1455.5	2935.5	3121.5
107987394	LOC107987394	mRNA	0.17	0.07	0.411764706		1.02	0.795	0.779411765	28.32	23.64	5.12	2.155
285382	C3orf70	mRNA	0.435	0.56	1.287356322		2.48	2.29	0.923387097	285.04	277.615	54.005	69.795
8508	NIPSNAP1	mRNA	90.73	88.1	0.971012895		22.095	25.9	1.172210907	701	886	3149.5	3054
2132	EXT2	mRNA	5.35	5.835	1.090654206		13.535	12.41	0.916882157	733	701	311.5	344
55083	KIF26B	mRNA	0.025	0.025	1		0.07	0.05	0.714285714	13.5	11	5	5.5
1009	CDH11	mRNA	0.02	0.02	1		0.02	0.01	0.5	1	0.5	1	1
6389	SDHA	mRNA	78.28	79.52	1.015840572		140.725	142.585	1.013217268	6689.34	7193.335	3997.76	4107.2
9253	NUMBL	mRNA	7.855	8.535	1.086569064		2.765	2.12	0.766726944	157.465	126.88	483.34	525.725
949	SCARB1	mRNA	60.435	61.95	1.025068255		15.42	8.32	0.539559014	671	382.5	2860	2934
2780	GNAT2	mRNA	0.055	0.06	1.090909091		0.29	0.18	0.620689655	6.5	4	1.5	1.5
286046	XKR6	mRNA	5.42	5.325	0.982472325		4.765	7.26	1.523609654	150.855	236.905	202.625	195.035
26277	TINF2	mRNA	15.2	15.005	0.987171053		16.895	18.135	1.073394495	529.5	630	526	505.5
80345	ZSCAN16	mRNA	3.5	3.085	0.881428571		6.37	7.43	1.166405024	134	166.77	81.5	73.22
23326	USP22	mRNA	54.33	50.76	0.934290447		55.385	65.965	1.191026451	4505.415	5712.515	4822.765	4503.455
10892	MALT1	mRNA	14.185	15.23	1.073669369		24.565	18.195	0.740687971	2563.095	1988.295	1439.99	1595.775
6307	MSMO1	mRNA	102.18	112.27	1.098747309		37.44	33.725	0.900774573	1298	1232.165	3909.48	4340.845
643677	CCDC168	mRNA	0.03	0.03	1		0.1	0.02	0.2	35.5	7.5	10.5	11.5
23350	U2SURP	mRNA	35.78	34.465	0.963247624		28.085	21.2	0.754851344	3129.5	2498	4279.5	4127
11013	TMSB15A	mRNA	7.335	9.485	1.293115201		9.53	6.57	0.689401889	97.155	70.45	80.29	105.65
80071	CCDC15	mRNA	3.545	3.46	0.976022567		4.17	4.08	0.978417266	244	256.5	212	226.975
9926	LPGAT1	mRNA	1.85	2.07	1.118918919		4.745	3.995	0.841938883	546.96	496.32	220.73	247.53
27034	ACAD8	mRNA	12.425	12.53	1.008450704		11.53	17.235	1.494796184	514.5	809	609	592
25807	RHBDD3	mRNA	14.97	13.65	0.911823647		18.725	14.895	0.795460614	858.705	719.01	730.005	672.97
10952	SEC61B	mRNA	267.615	263.01	0.982792444		223.37	245.84	1.100595425	1900	2227	2462.5	2428.5
23338	JADE2	mRNA	8.49	8.36	0.984687868		8.465	7.415	0.875959835	907.5	836	983	973
643382	TMEM253	mRNA	0.345	0.335	0.971014493		0.205	0.4	1.951219512	5.35	11.72	11.89	10.48
23034	SAMD4A	mRNA	0.16	0.22	1.375		0.41	0.855	2.085365854	47	100	18.5	25
7903	ST8SIA4	mRNA	3.695	3.815	1.032476319		12.325	20.895	1.695334686	1016.845	1903.375	323.825	353.465
123591	TMEM266	mRNA	0.33	0.32	0.96969697		0.565	0.755	1.336283186	21.5	30.5	13.5	13.5
5311	PKD2	mRNA	0.04	0.02	0.5		5.445	6.045	1.110192837	397.52	468.22	3.01	1.5
54455	FBXO42	mRNA	5.91	5.38	0.910321489		5.465	8.195	1.499542543	548.045	873	645.13	585.965
339210	C17orf67	mRNA	4.55	4.48	0.984615385		1.805	2.625	1.454293629	58.5	90	160	158
11126	CD160	mRNA	0.815	0.865	1.061349693		0.835	1.48	1.77245509	19	38.5	22	22.5
381	ARF5	mRNA	68.515	63.55	0.927534117		133.915	143.435	1.07108987	2297	2615.5	1274.5	1187
11164	NUDT5	mRNA	45.37	46.15	1.017191977		35.22	24.125	0.684980125	1946.8	1419.325	2707.625	2767.145
285315	C3orf33	mRNA	3.68	3.855	1.047554348		3.8	3.3	0.868421053	126.03	118.16	127.49	138.24
5585	PKN1	mRNA	20.985	20.67	0.984989278		58.095	57.885	0.996385231	2780	2951.5	1094.5	1079
201627	DENND6A	mRNA	8.01	7.825	0.97690387		8.295	8.26	0.995780591	626.84	665.96	658.835	644.41
51074	APIP	mRNA	21.53	24.7	1.147236414		28.21	26.735	0.947713577	568.03	570.34	466.905	540.635
85013	TMEM128	mRNA	6.54	6.18	0.944954128		8.405	10.775	1.281975015	218	297.73	224.785	207.5
7094	TLN1	mRNA	30.825	31.44	1.019951338		33.23	31.615	0.951399338	4518.68	4562.875	4524.5	4649.185
92579	G6PC3	mRNA	67.035	63.065	0.940777206		59.535	48.425	0.813387083	1380.5	1209	1685.5	1589
595	CCND1	mRNA	0.075	0.1	1.333333333		5.795	3.71	0.640207075	399.5	275.5	5.5	7.5
23592	LEMD3	mRNA	14.19	13.46	0.948555321		15.675	14.13	0.901435407	1208	1155.5	1184	1130
26958	COPG2	mRNA	2.43	3.125	1.28600823		7.335	6.89	0.93933197	368.94	367.345	132.075	170.5
89887	ZNF628	mRNA	5.055	4.655	0.920870425		4.425	4.21	0.951412429	254.51	255.49	310	287.44
54520	CCDC93	mRNA	7.025	7.155	1.018505338		13.22	14.015	1.060136157	1350.5	1563	740	729.5
342892	ZNF850	mRNA	1.59	1.585	0.996855346		1.295	1.43	1.104247104	160.365	187.985	211.99	213.01
55082	ARGLU1	mRNA	38.99	37.965	0.973711208		85.13	101.97	1.197815106	4203.5	5604	1966.5	1927
326624	RAB37	mRNA	0.305	0.28	0.918032787		1.765	6.54	3.705382436	72.515	286.07	13.695	12.995
57590	WDFY1	mRNA	7.265	7.3	1.004817619		7.935	12.76	1.608065532	594.5	1018	591	596.5
1536	CYBB	mRNA	0.675	0.615	0.911111111		4.62	3.895	0.843073593	320	285	50.5	46.5
27330	RPS6KA6	mRNA	1.015	0.885	0.871921182		1.085	1.925	1.774193548	147.15	254.92	128.595	123.4
54557	SGTB	mRNA	2.48	2.41	0.971774194		1.895	3	1.583113456	166.515	280.6	236.23	231.39
29964	PRICKLE4	mRNA	1.06	1.005	0.948113208		0.385	0.52	1.350649351	10	14.5	30	28.5
25802	LMOD1	mRNA	0.365	0.415	1.136986301		0.085	0.145	1.705882353	5.5	9.5	25.305	29.075
51208	CLDN18	mRNA	0.085	0.11	1.294117647		0.13	0.225	1.730769231	6.935	12.65	4.895	6.17
10112	KIF20A	mRNA	18.755	21.08	1.123966942		17.87	9.55	0.534415221	924.245	515.835	1034.385	1172.97
115123	3-Mar	mRNA	2.82	2.855	1.012411348		2.37	1.78	0.751054852	140.205	107.735	163.405	179.89
100131017	ZNF316	mRNA	9.335	8.575	0.918585967		8.11	8.04	0.991368681	733.69	767.065	912.58	845.275
114800	CCDC85A	mRNA	0.635	0.66	1.039370079		0.015	0.02	1.333333333	1	1	40.5	44
51130	ASB3	mRNA	9.315	7.135	0.765968867		4.22	4.235	1.003554502	150.08	158.705	357.95	279.705
619373	MBOAT4	mRNA	0.42	0.18	0.428571429		0.355	0.63	1.774647887	14	26.365	18.105	7.815
8986	RPS6KA4	mRNA	13.28	13.89	1.045933735		13.34	8.36	0.626686657	665	438.5	716.5	748
8516	ITGA8	mRNA	11.99	12.3	1.025854879		30.02	24.91	0.829780147	3103.635	2862.605	1411.275	1478.75
860	RUNX2	mRNA	50.84	43.56	0.856805665		19.01	31.245	1.643608627	1613.775	2839.2	4700.075	4033.005
8690	JRKL	mRNA	3.07	3.13	1.019543974		3.26	3.975	1.219325153	180	227	186	186.5
55695	NSUN5	mRNA	28.445	29.67	1.043065565		46.355	37.03	0.798835077	1279.265	1109.125	882.025	943.145
107987487	LOC107987487	mRNA	0.025	0.04	1.6		0.005	0.045	9	0.215	1.56	0.835	1.44
285464	CRIPAK	mRNA	1.435	1.37	0.954703833		1.98	3.285	1.659090909	141.295	249	111.17	106.715
80781	COL18A1	mRNA	0.02	0.035	1.75		0.205	0.17	0.829268293	18.12	15.905	1.72	3.61
64137	ABCG4	mRNA	0.01	0.01	1		0.01	0.025	2.5	0.5	1.5	0.5	0.5
51684	SUFU	mRNA	5.615	4.865	0.866429207		6.43	6.39	0.99377916	495.5	525	474	420.5
2733	GLE1	mRNA	31.275	31.98	1.022541966		29.665	26.29	0.886229563	1591.5	1489.5	1821.5	1870
9576	SPAG6	mRNA	1.24	1.175	0.947580645		0.275	0.37	1.345454545	13.01	18.905	56.005	55.945
441234	ZNF716	mRNA	0.27	0.32	1.185185185		0.945	0.895	0.947089947	79.345	79.67	24.62	29.41
56181	MTFR1L	mRNA	20.725	21.87	1.055247286		16.73	23.57	1.408846384	536.865	801.5	716.5	765.32
7803	PTP4A1	mRNA	35.57	35.225	0.990300815		41.35	34	0.822249093	2916	2533	2716	2706.5
3202	HOXA5	mRNA	2.23	2.54	1.139013453		0.15	0.07	0.466666667	4	2	63	72.5
22979	EFR3B	mRNA	0.37	0.35	0.945945946		0.2	0.125	0.625	24.185	16.16	44.24	43.815
5290	PIK3CA	mRNA	4.465	4.25	0.951847704		6.045	8.33	1.377998346	602.835	913.9	446	417
391	RHOG	mRNA	39.715	40.41	1.017499685		51.1	41.53	0.812720157	1063.275	917.295	893.935	913.03
3643	INSR	mRNA	7.805	7.335	0.939782191		9.27	12.24	1.32038835	1396.5	1973.5	1277	1206
9447	AIM2	mRNA	0.04	0.025	0.625		9.005	16.675	1.851749028	225.57	468.495	1.87	1.33
7175	TPR	mRNA	39.465	41.26	1.04548334		36.84	34.975	0.949375679	5768.395	5793.84	6660.97	7045.31
56997	COQ8A	mRNA	11.785	12.095	1.026304625		38.23	33.81	0.884383992	1745.5	1643.5	580.5	598.5
129831	RBM45	mRNA	6.54	4.995	0.763761468		6.44	5.12	0.795031056	192.5	163	209.5	165.5
57175	CORO1B	mRNA	12.63	11.545	0.914093428		3.175	5	1.57480315	96.5	162	415.5	382
64744	SMAP2	mRNA	42.3	43.47	1.027659574		65.395	84.51	1.292300635	2822	3857	1959	2030.5
101927685	HSFX4	mRNA	0.06	0.04	0.666666667		0.06	0.055	0.916666667	1.02	0.975	1.045	0.765
137075	CLDN23	mRNA	0.21	0.225	1.071428571		0.11	0.03	0.272727273	3.5	1	7	7.5
7275	TUB	mRNA	0.175	0.225	1.285714286		0.275	0.26	0.945454545	27.025	27.6	18.73	24.065
8722	CTSF	mRNA	0.08	0.205	2.5625		2.245	2.77	1.233853007	71	92	2.5	7
220136	CFAP53	mRNA	0.33	0.175	0.53030303		0.17	0.5	2.941176471	5	14	10.5	5.5
10514	MYBBP1A	mRNA	40.71	42.065	1.033284205		59.92	26.075	0.435163551	4189.885	1923.585	3094.445	3240.42
143678	C11orf94	mRNA	0.165	0.085	0.515151515		0.465	0.09	0.193548387	2.5	0.5	1	0.5
10262	SF3B4	mRNA	169.18	163.96	0.969145289		151.295	94.235	0.62285601	4792.5	3170	5773.5	5649
147040	KCTD11	mRNA	4.57	4.06	0.888402626		0.965	3.47	3.595854922	47.07	180.57	243.215	216.405
26155	NOC2L	mRNA	69.455	73.26	1.054783673		62.2	38.79	0.623633441	2782.93	1847.15	3352.625	3553.245
101059953	NPIPA8	mRNA	14.005	11.195	0.799357372		14.73	15.04	1.021045485	391.84	414.41	448.575	422.76
6432	SRSF7	mRNA	125.445	136.985	1.091992507		162.935	71.81	0.440727898	3627.5	1832.5	2810	3122.5
79139	DERL1	mRNA	73.855	74.89	1.014013946		61.66	63.695	1.033003568	2889.415	3089.795	3751.79	3753.14
5093	PCBP1	mRNA	398.615	409.315	1.026842944		270.015	191.115	0.707794011	7495.5	5626.475	11938.5	12340.825
2000	ELF4	mRNA	1.62	1.72	1.061728395		10.415	9.81	0.941910706	662.925	660	111.685	118.5
54681	P4HTM	mRNA	20.28	20.205	0.996301775		13.465	17.855	1.326030449	462.76	666.355	757.995	751.995
55798	METTL2B	mRNA	13.885	14.235	1.025207058		33.96	23.705	0.698027091	1179.895	871.635	519.04	536.795
29937	NENF	mRNA	10.88	11.965	1.099724265		29.96	26.91	0.898197597	442.5	423	173.5	192.5
5929	RBBP5	mRNA	17.255	17.905	1.037670241		13.905	11.6	0.834232291	972.825	860.95	1298.84	1366.865
8666	EIF3G	mRNA	178.83	172.48	0.964491416		130.975	107.185	0.818362283	2314.355	2017.76	3413.81	3307.185
10928	RALBP1	mRNA	24.415	26.17	1.07188204		21.03	21.315	1.013552068	1470	1581	1842.5	1986
5306	PITPNA	mRNA	13.875	14.945	1.077117117		27.56	29.54	1.071843251	1606.5	1837	873	948
64960	MRPS15	mRNA	85.56	84.27	0.984922861		91.475	61.58	0.673189396	1375	980.5	1388	1373.5
23148	NACAD	mRNA	0.015	0.015	1		0.055	0.16	2.909090909	4	13	1.5	1.5
3486	IGFBP3	mRNA	173.95	184.785	1.062288014		29.025	18.49	0.637037037	1211	822	7894.5	8428
23019	CNOT1	mRNA	67.22	66.98	0.996429634		57.935	48.81	0.842495901	7797.05	7012.845	9859.47	9865.965
5411	PNN	mRNA	48.06	49.305	1.025905119		48.49	36.005	0.742524232	2802.5	2213	2998	3094.5
2560	GABRB1	mRNA	0.16	0.07	0.4375		0.215	0.215	1	19.675	35.71	18.83	11.08
728118	NUTM2A	mRNA	0.66	0.735	1.113636364		0.62	0.835	1.346774194	56.795	82.715	64.7	77.47
160365	CLECL1	mRNA	31.615	32.415	1.025304444		0.155	0.44	2.838709677	3.5	7.5	473	478.5
54494	C11orf71	mRNA	8.565	7.585	0.885580852		4.4	6.38	1.45	135	189.5	297.5	265.5
9868	TOMM70	mRNA	27.035	28.23	1.04420196		36.21	22.79	0.629384148	2547.075	1703.425	2050.1	2154.955
1515	CTSV	mRNA	0.84	1.02	1.214285714		1.21	1.095	0.904958678	86.96	84.235	64.785	80
105374089	LOC105374089	mRNA	0.085	0.135	1.588235294		0.125	0.2	1.6	5.485	9.31	4	6.5
26230	TIAM2	mRNA	0.085	0.085	1		0.04	0.105	2.625	1.705	5.74	4.005	4.825
130612	TMEM198	mRNA	1.36	0.93	0.683823529		3.79	5.525	1.457783641	137.945	215.355	54.765	37.3
112268076	LOC112268076	mRNA	1.1	1.25	1.136363636		4.02	9.095	2.262437811	145.245	338.305	50.1	52.68
100506514	LOC100506514	mRNA	0.025	0.01	0.4		0.065	0.1	1.538461538	3.5	5	1.5	0.5
83983	TSSK6	mRNA	0.645	0.645	1		0.815	1.71	2.098159509	18.5	41.5	16	16
253639	ZNF620	mRNA	1.265	1.66	1.312252964		1.73	2.19	1.265895954	101.415	141.28	74.065	96.415
280636	SELENOH	mRNA	59.285	57.445	0.968963481		48.7	46.42	0.953182752	1103.66	1118.305	1452.67	1415.815
7421	VDR	mRNA	20.92	21.285	1.017447419		19.695	24.205	1.22899213	1401.195	1881.985	1689.34	1719.245
8736	MYOM1	mRNA	0.335	0.385	1.149253731		0.015	0.06	4	1.5	5	32.5	37.5
10252	SPRY1	mRNA	5.465	5.02	0.918572736		4.575	10.875	2.37704918	204.5	553	284	270
23357	ANGEL1	mRNA	10.225	10.305	1.007823961		4.755	3.48	0.731861199	298	239.5	708.5	718
9033	PKD2L1	mRNA	0.125	0.11	0.88		0.02	0.25	12.5	1	14.5	8	7
54883	CWC25	mRNA	10.62	11.43	1.076271186		15.735	13.145	0.835398793	788.24	698.49	571.655	620.505
100528030	POC1B-GALNT4	mRNA	0.82	0.68	0.829268293		2.01	2.445	1.21641791	164.84	211.65	71.69	59.33
9962	SLC23A2	mRNA	5.31	5.405	1.017890772		7.78	8.75	1.124678663	870	1044	642.5	657
4170	MCL1	mRNA	157.045	143.945	0.916584418		101.53	150.32	1.480547621	6511	10170	10780.5	9946
1058	CENPA	mRNA	20.575	24.175	1.174969623		12.185	6.22	0.510463685	271.5	147	495.5	589.5
254225	RNF169	mRNA	7.23	6.995	0.967496542		5.62	4.225	0.751779359	708.67	560.475	983.735	960.335
29086	BABAM1	mRNA	46.685	47.44	1.016172218		57.13	50.745	0.888237353	1317	1249.5	1168	1193
221960	CCZ1B	mRNA	22.335	22.385	1.002238639		22.79	20.105	0.882185169	664.175	619.9	701.795	707.96
2767	GNA11	mRNA	2.93	3.055	1.042662116		0.675	0.38	0.562962963	45	26.5	210.5	221
9069	CLDN12	mRNA	6.97	5.685	0.815638451		1.645	3.055	1.857142857	95.5	189	439.5	361.5
102724720	LOC102724720	mRNA	0.725	0.86	1.186206897		0.73	0.855	1.171232877	18.255	22.75	19.76	23.44
55635	DEPDC1	mRNA	9.71	10.395	1.070545829		11.87	6.955	0.585930918	953.5	575.5	821.5	899.5
63951	DMRTA1	mRNA	13.48	12.22	0.90652819		3.59	3.23	0.899721448	131.5	126	536.5	488.5
83590	TMUB1	mRNA	77.865	74.64	0.958582161		104.33	94.79	0.908559379	2253.5	2161	1804.5	1731
5509	PPP1R3D	mRNA	3.59	3.24	0.902506964		1.62	3.38	2.086419753	89.86	199.735	215.77	195.49
28986	MAGEH1	mRNA	17.505	16.31	0.93173379		23.71	20.53	0.865879376	554	509.5	440.5	415
101060226	NBPF19	mRNA	7.7	7.71	1.001298701		10.075	7.805	0.774689826	2144.41	1759.335	1771.8	1792.54
93627	TBCK	mRNA	3.94	4.855	1.232233503		3.14	3.91	1.24522293	220.095	285.295	291.545	347.595
9092	SART1	mRNA	51.58	51.39	0.996316402		41.41	35.08	0.847138372	1669.415	1501.695	2238.01	2221.28
57529	RTL9	mRNA	0.045	0.045	1		0.255	0.15	0.588235294	22	13.5	4.5	4.5
9796	PHYHIP	mRNA	0.04	0.06	1.5		0.715	0.55	0.769230769	37.955	28.81	2.58	3.785
10733	PLK4	mRNA	15.835	16.94	1.069782128		18.215	10.145	0.556958551	1089.5	641.5	1035.5	1118
2171	FABP5	mRNA	350.055	418.375	1.195169331		255.11	111.845	0.438418721	2868.5	1327.5	4230	5093.5
116150	NUS1	mRNA	22.405	21.475	0.958491408		28.34	22.99	0.811220889	2188.5	1882	1870	1799.5
23264	ZC3H7B	mRNA	23.535	25.285	1.07435734		28.205	17.815	0.631625598	2536.5	1684.5	2273	2439
107986175	LOC107986175	mRNA	0.58	0.475	0.818965517		1.01	1.415	1.400990099	22.905	34.08	14.345	11.695
55507	GPRC5D	mRNA	5.685	6.62	1.164467898		52.27	100.415	1.921082839	1111	2200.5	122.5	147
6275	S100A4	mRNA	0.245	0.475	1.93877551		0.585	0.25	0.427350427	4.5	2	2	4
1241	LTB4R	mRNA	5.255	4.67	0.88867745		3.455	5.005	1.448625181	232.87	356.965	371.76	335.59
107986801	107986801	mRNA	1.49	1.46	0.979865772		1.71	3.355	1.961988304	46.67	98.045	44.62	43.425
387267	KRTAP5-4	mRNA	0.025	0.025	1		0.065	0.05	0.769230769	1.305	1.02	0.465	0.515
57062	DDX24	mRNA	96.11	93.005	0.967693268		53.375	49.09	0.91971897	2516	2462.5	4910.5	4769.5
4352	MPL	mRNA	0.55	0.5	0.909090909		0.68	0.78	1.147058824	39.795	48.12	34.78	31.66
51010	EXOSC3	mRNA	14.005	15.88	1.133880757		18.46	9.36	0.507042254	537.835	289.735	439.34	501.42
2783	GNB2	mRNA	98.025	97.08	0.990359602		63.875	72.22	1.130645793	1683.5	2030.5	2799	2781
27146	FAM184B	mRNA	0.55	0.565	1.027272727		0.835	1.15	1.377245509	51.54	76.045	36.755	37.84
7018	TF	mRNA	0.105	0.075	0.714285714		0.09	0.125	1.388888889	4	6.5	6	4.5
25819	NOCT	mRNA	5.15	5.87	1.139805825		8.185	5.495	0.671350031	258.13	184.81	174.815	200.54
9242	MSC	mRNA	18.55	18.6	1.002695418		0.73	1.235	1.691780822	24	44	660	663.5
55015	PRPF39	mRNA	8.08	8.865	1.097153465		12.71	11.62	0.914240755	582.77	564.955	399.97	442.6
1368	CPM	mRNA	0.85	0.99	1.164705882		1.28	2.27	1.7734375	137.18	259.285	98.38	115.63
2861	GPR37	mRNA	0.395	0.34	0.860759494		1.475	1.455	0.986440678	133.5	139.5	38.5	33.5
51135	IRAK4	mRNA	7.475	6.03	0.806688963		12.11	15.745	1.300165153	762.05	1077.03	530.755	435.75
91663	MYADM	mRNA	0.21	0.165	0.785714286		0.235	0.295	1.255319149	11.985	15.495	11.68	9.255
1063	CENPF	mRNA	16.39	18.11	1.104942038		32.115	16.005	0.49836525	5144.5	2672.5	2818.5	3143
29119	CTNNA3	mRNA	0.26	0.32	1.230769231		0.145	0.18	1.24137931	13.025	24.52	35.085	37.905
56005	MYDGF	mRNA	95.35	93.02	0.975563713		134.375	159.53	1.1872	2203.5	2800.5	1689	1656
285498	RNF212	mRNA	0.05	0.025	0.5		0.115	0.155	1.347826087	4.5	5	1.91	1
112268124	LOC112268124	mRNA	1.595	1.5	0.940438871		0.8	0.77	0.9625	25.11	25.18	54.095	51.115
90324	CCDC97	mRNA	17.99	17.75	0.986659255		28.32	24.94	0.880649718	1511.5	1439	1071	1056
4109	MAGEA10	mRNA	0.62	0.53	0.85483871		0.505	1	1.98019802	21.745	45.585	28.785	24.64
79080	CCDC86	mRNA	201.8	211.425	1.047695738		172.67	59.955	0.347223027	5532.405	2026.805	6974.31	7329.81
647024	C6orf132	mRNA	0.09	0.1	1.111111111		0.145	0.16	1.103448276	15.71	18.795	10.575	11.825
94032	CAMK2N2	mRNA	29.395	25.71	0.874638544		2.585	1.425	0.551257253	55.5	33	685.5	599.5
4087	SMAD2	mRNA	8.31	8.145	0.980144404		7.94	8.995	1.132871537	1318.145	1588.095	1506.33	1484.92
6541	SLC7A1	mRNA	24.26	21.16	0.872217642		13.505	14.125	1.045908923	1598	1797.5	3127.5	2727
636	BICD1	mRNA	2.425	2.355	0.971134021		3.53	3.11	0.88101983	295.935	297.53	221.915	218.135
4685	NCAM2	mRNA	0.31	0.37	1.193548387		1.015	0.83	0.81773399	77.75	78.88	32.26	32.29
79919	MAB21L4	mRNA	0.075	0.085	1.133333333		0.27	0.91	3.37037037	10.995	37.15	2.54	2.77
200844	C3orf67	mRNA	1.335	1.495	1.119850187		0.44	0.225	0.511363636	13	12.505	54.5	53.655
10244	RABEPK	mRNA	12.29	14.74	1.199349064		24.845	13.365	0.537935198	539.86	312.465	286.65	343.97
29929	ALG6	mRNA	3.48	4.04	1.16091954		8.01	5.225	0.652309613	432.5	298	202	237
55776	SAYSD1	mRNA	1.955	2.245	1.148337596		1.98	2.1	1.060606061	106.725	139.985	132.25	147.93
124359	CDYL2	mRNA	4.805	5.2	1.082206035		0.665	0.495	0.744360902	87	69	680	741
53343	NUDT9	mRNA	6.905	7.175	1.0391021		9.915	5.595	0.56429652	367.98	228.125	272.71	290.025
388228	SBK1	mRNA	0.39	0.35	0.897435897		0.12	0.15	1.25	9.755	12.835	34.045	31.145
10775	POP4	mRNA	17.155	19.095	1.113086564		18.265	13.295	0.727894881	756.5	583	765	859
5454	POU3F2	mRNA	11.135	12.005	1.078132016		0.715	0.315	0.440559441	46.97	21.5	784.5	856.5
57609	DIP2B	mRNA	8.125	8.13	1.000615385		5.385	3.61	0.670380687	757	537	1230	1241
353322	ANKRD37	mRNA	18.17	16.095	0.885800771		16.165	107.885	6.673987009	237.185	1705.66	293.66	260.175
28957	MRPS28	mRNA	27.255	30.945	1.135388002		17.505	9.05	0.516995144	190	104	319	364
582	BBS1	mRNA	9.645	8.685	0.900466563		3.22	7.53	2.338509317	173.89	434.19	567.51	511.925
349075	ZNF713	mRNA	1.325	1.455	1.098113208		1.565	1.7	1.086261981	114.03	131.645	104.275	115.79
84960	CCDC183	mRNA	0.33	0.22	0.666666667		0.81	1.72	2.12345679	22	49.5	10	6.5
79767	ELMO3	mRNA	1.665	1.61	0.966966967		2.4	2.48	1.033333333	86	91.5	65	61
91734	IDI2	mRNA	2.165	2.675	1.23556582		3.525	2.32	0.658156028	75.5	53	50	62
53916	RAB4B	mRNA	13.395	13.525	1.009705114		7.58	16.39	2.162269129	141.5	326	269.5	275.5
79842	ZBTB3	mRNA	3.49	3.01	0.862464183		3.485	3.59	1.030129125	165.72	180.465	174.395	154.595
10325	RRAGB	mRNA	1.76	1.865	1.059659091		4.02	4.6	1.144278607	202.26	253.03	103.76	105.53
4998	ORC1	mRNA	18.455	17.935	0.971823354		23.225	12.4	0.533907427	1165.29	662.16	1010.85	986.51
84930	MASTL	mRNA	20.425	20.275	0.992656059		20.645	16.47	0.797771858	1273.155	1067.095	1328.94	1336.59
284434	NWD1	mRNA	0.335	0.44	1.313432836		0.52	0.705	1.355769231	66.59	96.24	46.985	60.81
57415	C3orf14	mRNA	0.04	0.02	0.5		0.145	0.285	1.965517241	4.5	10	1.5	1
390940	PINLYP	mRNA	31.715	30.11	0.949393032		1.435	0.965	0.672473868	22.245	14.42	332.465	332.67
3069	HDLBP	mRNA	135.22	142.14	1.051175862		66.605	68	1.020944374	4923.665	5424.855	10837.86	11387.62
2042	EPHA3	mRNA	0.225	0.295	1.311111111		0.16	0.935	5.84375	9.03	70.67	20.42	19.67
80127	BBOF1	mRNA	5.295	4.965	0.937677054		0.86	1.035	1.203488372	34.985	46.24	222.595	215.195
23036	ZNF292	mRNA	7.06	6.78	0.960339943		9.13	22.06	2.416210296	1580.615	3991.595	1353.9	1293.755
945	CD33	mRNA	0.1	0.05	0.5		0.235	0.285	1.212765957	4.505	5.605	1.86	1
9650	MTFR1	mRNA	15.66	14.855	0.948595147		7.875	7.06	0.896507937	295.5	282.5	615.5	598
5698	PSMB9	mRNA	33.01	32.89	0.996364738		33.68	30.525	0.906324228	551.5	532.5	581	584.5
3043	HBB	mRNA	0.145	0.1	0.689655172		3.225	5.505	1.706976744	30.795	55.765	1.5	1.03
100170229	SRRM5	mRNA	0.435	0.285	0.655172414		0.715	0.3	0.41958042	27.325	12.13	17.845	11.785
57474	ZNF490	mRNA	2.47	2.41	0.975708502		3.105	4.1	1.320450886	304.605	426.86	262.565	257.205
55706	NDC1	mRNA	22.5	23.08	1.025777778		26.18	12.88	0.49197861	1995	1039.5	1846.5	1921
1523	CUX1	mRNA	24.105	23.015	0.954781166		23.085	23.015	0.996967728	1784	1728	2356	2304
8437	RASAL1	mRNA	0.21	0.21	1		0.31	0.365	1.177419355	34.665	45.045	26.495	26.625
80179	MYO19	mRNA	30.96	33.77	1.090762274		31.455	22.15	0.704180575	1750.735	1265.99	1895.155	2004.81
29087	THYN1	mRNA	42.195	44.69	1.059130229		28.295	28.71	1.014666902	466.5	506	743	792.5
90627	STARD13	mRNA	0.02	0.01	0.5		0.23	0.385	1.673913043	22	40	2	1
87	ACTN1	mRNA	20.21	22.005	1.088817417		2.165	1.25	0.577367206	130.62	79.96	1310.415	1430.985
64172	OSGEPL1	mRNA	4.945	4.57	0.924165824		5.945	5.105	0.858704794	224.59	209.505	201.32	186.515
8842	PROM1	mRNA	0.015	0.01	0.666666667		0.03	0.05	1.666666667	2	3	1	0.5
6561	SLC13A1	mRNA	0.055	0.04	0.727272727		0.035	0.075	2.142857143	2.09	5.025	4.06	2.695
54103	GSAP	mRNA	0.485	0.64	1.319587629		3.505	4.3	1.22681883	174.5	221	24	28.5
7253	TSHR	mRNA	10.065	9.415	0.935419771		0.05	0.09	1.8	2	3	437.5	395
419	ART3	mRNA	1.05	1.07	1.019047619		1.23	1.715	1.394308943	58.1	84.16	56.105	53.115
133121	ENPP6	mRNA	0.17	0.095	0.558823529		0.22	0.255	1.159090909	14.05	17.175	11.705	6.37
257364	SNX33	mRNA	0.64	0.595	0.9296875		0.06	0.12	2	3	6.5	36	32.5
145226	RDH12	mRNA	0.07	0.015	0.214285714		0.19	0.23	1.210526316	5.725	7.185	2.35	0.5
64417	TMEM267	mRNA	3.635	3.1	0.852819807		4.02	6.095	1.516169154	181.04	303.785	185.14	161.67
206358	SLC36A1	mRNA	3.665	3.745	1.021828104		4.175	2.035	0.48742515	328.15	191.76	360.04	359.895
767558	LUZP6	mRNA	28.22	26.98	0.956059532		29.685	34.505	1.162371568	1849.5	2286.25	1902.75	1830
7699	ZNF140	mRNA	5.03	5.885	1.169980119		3.65	3.235	0.88630137	162.585	164.1	240.015	275.63
55069	TMEM248	mRNA	44.09	42.8	0.970741665		41.715	42.13	1.00994846	1952.025	2164.045	2169.095	2129.915
83876	MRO	mRNA	0.34	0.365	1.073529412		0.38	0.455	1.197368421	31.055	39.95	29.515	31.96
7643	ZNF90	mRNA	0.435	0.46	1.057471264		1.055	0.985	0.933649289	69.865	68.88	32.1	33.69
64421	DCLRE1C	mRNA	8.255	8.83	1.069654755		16.485	12.65	0.767364271	1272.975	1071.185	706.605	756.58
23639	LRRC6	mRNA	0.19	0.2	1.052631579		0.345	0.42	1.217391304	23.625	31.28	14.235	14.93
55722	CEP72	mRNA	3.895	3.925	1.007702182		8.485	4.43	0.52209782	597.66	358.405	367.88	349.815
8801	SUCLG2	mRNA	21.22	21.41	1.008953817		29.405	26.38	0.897126339	1111.5	1056	870	883.5
25836	NIPBL	mRNA	12.085	11.8	0.976417046		11.66	11.405	0.97813036	1750.25	1814.255	1980.265	1946.77
91966	CXorf40A	mRNA	13.335	13.3	0.997375328		10.655	13.19	1.237916471	634.105	721.19	713.535	714.37
9053	MAP7	mRNA	0.01	0.04	4		7.805	6.4	0.819987188	493.5	424.5	1	3
26751	SH3YL1	mRNA	6.61	7.13	1.078668684		1.02	2.37	2.323529412	30	74.5	206	222
221078	NSUN6	mRNA	11.33	10.155	0.896293027		7.83	6.685	0.853767561	441.735	429.45	677.175	623.8
124801	LSM12	mRNA	42.67	42.86	1.004452777		52.85	41.35	0.782403027	2093.5	1740.5	1819	1843
171017	ZNF384	mRNA	17.14	15.655	0.91336056		28.03	23.495	0.838209062	1454	1282.935	954.425	883.045
143884	CWF19L2	mRNA	6.57	7.48	1.138508371		8.095	6.825	0.843113033	408	335.5	366.5	406
2137	EXTL3	mRNA	5.715	5.665	0.991251094		6.125	5.655	0.923265306	610	597.5	614	615
2983	GUCY1B1	mRNA	3.655	4.075	1.114911081		6.62	4.185	0.632175227	342.5	232	202.5	228.5
84944	MAEL	mRNA	0.16	0.09	0.5625		0.04	0.055	1.375	1	1.5	4.5	2.5
10411	RAPGEF3	mRNA	1.56	1.62	1.038461538		0.82	1.26	1.536585366	56.69	96.245	116.775	120.77
120114	FAT3	mRNA	0.075	0.06	0.8		0.085	0.075	0.882352941	25.9	22.43	23.485	21.3
6207	RPS13	mRNA	619.28	617.475	0.997085325		564.965	712.38	1.260927668	4505	6059	5342.5	5352
57446	NDRG3	mRNA	15.62	16.23	1.039052497		13.845	15.905	1.148790177	658.525	799.625	797.595	837.755
5798	PTPRN	mRNA	0.01	0.045	4.5		0.025	0.3	12	1.5	17.5	0.5	2.5
9015	TAF1A	mRNA	1.52	1.965	1.292763158		4.885	3.615	0.740020471	161.33	125.95	55.485	72.44
28988	DBNL	mRNA	45.72	44.655	0.976706037		35.93	34.485	0.959782911	1263	1294.5	1748	1716.5
121006	FAM186A	mRNA	0.03	0.03	1		0.01	0.03	3	1.5	4	4	3.495
84939	MUM1	mRNA	13.105	13.105	1		16.93	11.705	0.691376255	844.57	600.045	749.025	755.535
140738	TMEM37	mRNA	1.4	1.82	1.3		0.24	0.21	0.875	6.5	6	40.5	53
6635	SNRPE	mRNA	95.295	97.105	1.018993651		67.23	36	0.535475234	1675	948.5	2552.5	2626
29979	UBQLN1	mRNA	47.915	47.42	0.989669206		62.235	51.86	0.833293163	4098.5	3635	3437	3423
23420	NOMO1	mRNA	44.92	44.01	0.979741763		58.89	64.4	1.093564272	4014.8	4681.015	3306.835	3255.7
953	ENTPD1	mRNA	6.41	6.46	1.007800312		6.585	5.915	0.898253607	1001.14	841.415	974.625	1015.62
2491	CENPI	mRNA	3.515	3.64	1.035561878		6.2	3.825	0.616935484	559.38	359.68	336.705	354.935
121512	FGD4	mRNA	0.79	0.63	0.797468354		8.635	8.02	0.928778228	1099.255	1060.825	100.61	76.605
200316	APOBEC3F	mRNA	18.155	16.37	0.901679978		19.5	28.88	1.481025641	1140.575	1826.935	1251.15	1115.905
92565	FANK1	mRNA	0.81	0.725	0.895061728		0.505	0.395	0.782178218	10	9.5	18.5	18
81607	NECTIN4	mRNA	0.11	0.065	0.590909091		0.17	0.295	1.735294118	7.325	13.865	5.775	3.535
10500	SEMA6C	mRNA	0.34	0.455	1.338235294		0.41	0.57	1.390243902	23	43	24	33.5
200942	KLHDC8B	mRNA	0.215	0.1	0.465116279		0.205	0.355	1.731707317	6.5	12.5	7.5	3.5
152815	THAP6	mRNA	4.45	4.835	1.086516854		8.495	9.01	1.060623896	497.76	587.035	289.885	307.055
54795	TRPM4	mRNA	0.15	0.175	1.166666667		0.065	0.04	0.615384615	3.5	2.5	9.5	10.5
80227	PAAF1	mRNA	21.1	20.345	0.964218009		9.915	12.11	1.221381745	266.705	352.99	591.37	570.415
203238	CCDC171	mRNA	0.23	0.305	1.326086957		0.235	0.265	1.127659574	23.845	28.005	24.835	32.915
286204	CRB2	mRNA	0.235	0.205	0.872340426		0.26	0.38	1.461538462	29.17	43.74	26.9	24.05
389524	GTF2IRD2B	mRNA	8.05	8.37	1.039751553		2.115	7.775	3.676122931	121.54	475.06	503.245	525.5
144535	CFAP54	mRNA	0.01	0.035	3.5		0.16	0.225	1.40625	21	38.5	1.5	5
3512	JCHAIN	mRNA	3063.11	2741.84	0.895116401		2275.89	1583.525	0.695782749	50575	37318.5	73376.5	66161.5
27346	TMEM97	mRNA	62.94	55.075	0.87503972		51.245	21.165	0.413015904	2100.95	917.005	2808.495	2462.4
23471	TRAM1	mRNA	219.245	193.96	0.884672398		127.39	191.905	1.506436926	5978	9568	11153.5	9922
38	ACAT1	mRNA	51.295	54.635	1.065113559		55.56	40.99	0.737760979	1456.31	1131.075	1442.43	1549.2
10938	EHD1	mRNA	17.755	18.495	1.0416784		19.02	22.155	1.164826498	1035.22	1276.81	1043.39	1089.445
284293	HMSD	mRNA	0.055	0.02	0.363636364		1.54	0.395	0.256493506	16.5	5.5	1.5	0.5
7678	ZNF124	mRNA	7.025	7.075	1.007117438		10.37	10.845	1.045805207	318.31	297.395	235.62	234.74
729359	PLIN4	mRNA	0.235	0.165	0.70212766		0.005	0.065	13	0.5	7	30.5	20
166824	RASSF6	mRNA	0.14	0.085	0.607142857		4.625	5.365	1.16	432.415	516.89	13.91	8.985
89953	KLC4	mRNA	8.98	9.07	1.010022272		3.13	7.3	2.332268371	119.415	292.95	380.135	381.58
130733	TMEM178A	mRNA	0.155	0.135	0.870967742		0.315	1.985	6.301587302	7.66	50.76	3.98	3.5
57546	PDP2	mRNA	9.675	8.91	0.920930233		7.32	7.085	0.967896175	847.9	870.9	1211.995	1121.04
347735	SERINC2	mRNA	0.56	0.435	0.776785714		7.21	11.72	1.625520111	229.99	402.13	20.5	16.025
79595	SAP130	mRNA	21.46	21.765	1.014212488		22.78	19.175	0.841747147	1482	1328	1509.5	1550
2135	EXTL2	mRNA	3.735	3.635	0.973226238		1.705	2.28	1.337243402	75.5	109	194.5	187
80205	CHD9	mRNA	4.815	4.655	0.966770509		2.955	4.775	1.615905245	530.5	909.5	946.5	909.5
5331	PLCB3	mRNA	6.095	6.315	1.03609516		4.745	4.855	1.023182297	373.5	399	515.5	539
343450	KCNT2	mRNA	0.07	0.02	0.285714286		0.01	0.02	2	0.5	2	5.5	2
5356	PLRG1	mRNA	17.44	18.2	1.043577982		19.1	18.37	0.961780105	1027	1048.5	1012.5	1064
256987	SERINC5	mRNA	4.5	4.22	0.937777778		2.025	2.165	1.069135802	174.145	177.36	458.97	430.285
80279	CDK5RAP3	mRNA	41.26	41.195	0.998424624		54.135	71.805	1.326406207	2147	3302	1849	1822.5
84661	DPY30	mRNA	63.965	66.695	1.04267959		54.01	43.615	0.807535642	633.295	540.74	790.53	833.97
27042	UTP25	mRNA	3.475	3.965	1.141007194		8.705	4.975	0.571510626	1190.44	716.57	511.515	589.46
2583	B4GALNT1	mRNA	12.435	13.14	1.056694813		26.065	10.595	0.406483791	1660.455	674.455	974.165	1025.855
102723623	LOC102723623	mRNA	0.21	0.17	0.80952381		0.155	0.32	2.064516129	9.675	21.225	14.315	11.405
7629	ZNF76	mRNA	20.44	20.98	1.026418787		14.66	14.555	0.992837653	635.5	667	962.5	990
490	ATP2B1	mRNA	4.225	4.57	1.081656805		5.765	5.815	1.008673027	563.5	598.5	442.5	474.5
3297	HSF1	mRNA	60.565	62.73	1.035746718		77.055	73.915	0.959249886	2514.205	2589.17	2074.865	2196.89
57554	LRRC7	mRNA	0.35	0.365	1.042857143		0.37	0.46	1.243243243	40.6	51.705	43.535	45.385
11151	CORO1A	mRNA	35.735	37.86	1.05946551		246.395	155.525	0.631201932	6712	4471.5	1053	1125.5
349136	WDR86	mRNA	0.06	0.04	0.666666667		0.05	0.11	2.2	2.19	6.59	3.01	1.645
55540	IL17RB	mRNA	0.39	0.245	0.628205128		3.97	3.68	0.926952141	142.94	165.89	24.195	13.94
2314	FLII	mRNA	31.175	30.835	0.989093825		33.9	47.425	1.398967552	2272.5	3382	2262.5	2249
1759	DNM1	mRNA	5.825	4.995	0.85751073		0.455	0.825	1.813186813	30.105	58.2	399.39	344.485
28513	CDH19	mRNA	0.005	0.015	3		0.005	0.03	6	0.5	2	0.5	1.5
9021	SOCS3	mRNA	0.15	0.08	0.533333333		0.185	0.505	2.72972973	8	24	7	4
27112	FAM155B	mRNA	1.575	1.285	0.815873016		0.855	0.25	0.292397661	48.5	13.5	80.5	88.5
51738	GHRL	mRNA	0.61	0.425	0.696721311		0.5	0.515	1.03	12.5	14.5	20.5	16.5
2005	ELK4	mRNA	10.63	10.89	1.024459078		11.245	12.09	1.075144509	1855.685	2167.405	1872.965	1951.01
107986677	LOC107986677	mRNA	0.685	0.77	1.124087591		0.645	0.91	1.410852713	21.685	32.725	25.04	28.505
3396	MRPL58	mRNA	24.81	27.765	1.1191052		28.94	19.78	0.683483068	404.5	293.5	374	420.5
9469	CHST3	mRNA	0.045	0.05	1.111111111		0.105	0.115	1.095238095	15.485	17.69	6.965	7.47
4615	MYD88	mRNA	15.87	16.265	1.024889729		13.72	13.11	0.955539359	586.5	592	730	753
150962	PUS10	mRNA	7.985	6.345	0.794614903		1.17	1.295	1.106837607	85	102.56	555.925	455.17
9446	GSTO1	mRNA	28.505	29.81	1.045781442		46.575	36.06	0.774235105	729.5	599	481	508
9515	STXBP5L	mRNA	3.035	3.375	1.112026359		3.58	4.11	1.148044693	389.21	466.255	353.185	394.955
54165	DCUN1D1	mRNA	11.45	11.825	1.032751092		14.815	15.34	1.035437057	1043	1194.5	893.5	865
79886	CAAP1	mRNA	6.19	6.585	1.063812601		4.615	3.585	0.776814735	208	171.5	304.5	324.5
192669	AGO3	mRNA	2.855	3.22	1.127845884		2.87	2.18	0.759581882	189.53	184.74	199.95	209.725
2202	EFEMP1	mRNA	0.02	0.05	2.5		1.88	2.075	1.103723404	90	105	1	2.5
57082	KNL1	mRNA	5.27	5.735	1.088235294		12.035	6.625	0.550477773	1746.825	1034.825	838.48	937.44
80755	AARSD1	mRNA	19.48	19.795	1.016170431		18.495	12.89	0.69694512	397.5	295.635	451.36	460.785
150763	GPAT2	mRNA	0.305	0.345	1.131147541		17.89	9.17	0.512576859	764.495	419.47	13.1	14.285
64342	HS1BP3	mRNA	10.095	10.24	1.014363546		9.66	16.895	1.748964803	340.775	634.46	405.265	402.825
10548	TM9SF1	mRNA	15.68	16.055	1.023915816		9.98	11.635	1.165831663	374	480	661.5	682.5
23774	BRD1	mRNA	13.755	13.855	1.007270084		14.56	13.84	0.950549451	1182.605	1120.565	1146.31	1190.67
116064	LRRC58	mRNA	26.77	29.675	1.108516997		28.065	20.165	0.7185106	3474.87	2647.55	3577.89	3996.63
102723996	LOC102723996	mRNA	0.67	1.105	1.649253731		7.025	3.665	0.521708185	405.65	220.945	36.29	68.28
147011	PROCA1	mRNA	4.31	3.84	0.890951276		0.795	1.235	1.553459119	19.995	33.505	118.5	106.5
55799	CACNA2D3	mRNA	0.125	0.11	0.88		0.075	0.035	0.466666667	3.51	1.99	5.37	5.51
29994	BAZ2B	mRNA	1.66	1.615	0.972891566		4.625	5.265	1.138378378	572.5	689	225.5	217
23787	MTCH1	mRNA	43.81	46.33	1.057521114		39.07	40.305	1.031609931	1474.5	1668.5	1679.5	1763.5
79991	STN1	mRNA	2.46	2.335	0.949186992		2.18	2.865	1.314220183	227.5	317	278.5	264.5
29094	LGALSL	mRNA	6.995	6.815	0.974267334		2.34	2.27	0.97008547	143.5	147	466	456.5
64419	MTMR14	mRNA	20.76	20.015	0.96411368		24.455	30.78	1.258638315	864.5	1169.745	809.51	797
11078	TRIOBP	mRNA	10.52	10.4	0.988593156		14.795	17.92	1.211220007	824.29	1281.865	795.195	784.935
102724159	LOC102724159	mRNA	16.06	17.955	1.117995019		11.895	7.41	0.62295082	622.91	410.64	902.95	1018.17
158135	TTLL11	mRNA	1.595	1.355	0.849529781		2.825	2.13	0.753982301	157.17	144.44	127	119.5
161	AP2A2	mRNA	30.57	32.285	1.056100752		27.565	30.55	1.108289498	1698.69	1995.31	1993.315	2161.13
728927	ZNF736	mRNA	2.94	2.56	0.870748299		2.215	2.16	0.9751693	290.52	321.265	400.515	389.3
27085	MTBP	mRNA	10.79	10.87	1.007414272		5.125	3.595	0.701463415	252.47	188.315	574.71	582.365
950	SCARB2	mRNA	27.975	27.365	0.978194817		55.95	86.095	1.538784629	4266.935	6986.805	2318.715	2284.585
51805	COQ3	mRNA	6.35	7.605	1.197637795		9.555	5.025	0.525902669	200.05	115.615	139.49	167.365
11034	DSTN	mRNA	34.175	31.745	0.928895391		66.225	74.485	1.124726312	1785	2152	987.5	924
144233	BCDIN3D	mRNA	2.91	3.055	1.049828179		3.745	4.45	1.188251001	194.74	245.24	162.82	172.95
51371	POMP	mRNA	34.64	36.215	1.045467667		33.28	21.145	0.635366587	768	518	860.5	906.5
8193	DPF1	mRNA	1.905	2.255	1.183727034		0.985	0.42	0.426395939	36	16	76.5	90.5
51024	FIS1	mRNA	70.97	63.465	0.894251092		69.325	60.465	0.872196177	788.5	729.5	875	784
29843	SENP1	mRNA	9.14	9.335	1.021334792		15.15	9.2	0.607260726	1098.77	716.395	723.495	732.62
25844	YIPF3	mRNA	63.135	58.23	0.922309337		44.115	55.11	1.249234954	1099.5	1460.5	1705.5	1580
5310	PKD1	mRNA	22.765	21.175	0.930155941		31.095	29.315	0.94275607	7046.14	7062.96	5583.71	5210.35
56981	PRDM11	mRNA	1.015	1.015	1		0.475	0.17	0.357894737	42.68	24.79	143.99	133.685
55138	FAM90A1	mRNA	0.88	1.015	1.153409091		0.495	0.34	0.686868687	18.975	14.06	36.865	43.325
79144	PPDPF	mRNA	19.055	19.665	1.032012595		174.07	242.905	1.395444361	2196.5	3289.5	260	270.5
25893	TRIM58	mRNA	12.415	14.11	1.136528393		0.875	0.81	0.925714286	72.745	70.925	1104.86	1272.615
10758	TRAF3IP2	mRNA	1.405	1.655	1.177935943		7.435	12.33	1.658372562	459.05	745.755	120.415	138.76
51088	KLHL5	mRNA	6.18	5.885	0.952265372		11.92	14.27	1.197147651	1236.135	1568.06	681.185	676.245
54850	FBXL12	mRNA	27.26	27.035	0.991746148		17.94	20.09	1.119843924	521.585	610.425	849.955	845.675
253827	MSRB3	mRNA	4.18	4.51	1.078947368		2.925	2.705	0.924786325	190.61	202.54	294.44	349.65
23158	TBC1D9	mRNA	1.23	1.385	1.12601626		8.11	9.445	1.164611591	715	882.5	117	133.5
6760	SS18	mRNA	45.565	48.43	1.062877208		42.81	45.635	1.065989255	2252.235	2556.965	2552.85	2730.115
116444	GRIN3B	mRNA	0.32	0.35	1.09375		0.355	0.23	0.647887324	15.03	10.695	15.035	15.79
5279	PIGC	mRNA	39.49	40.065	1.014560648		11.105	14.045	1.26474561	258.975	349.745	994.695	1018.835
90933	TRIM41	mRNA	17.16	16.185	0.943181818		18.04	16.46	0.912416851	886.805	892.36	889.605	866.605
9709	HERPUD1	mRNA	135.61	99.445	0.733316127		212.05	373.955	1.763522754	6467.5	12119	4507.5	3298
4063	LY9	mRNA	6.385	6	0.939702428		46.205	67.65	1.464127259	1590.565	2513.575	223.97	215.73
5467	PPARD	mRNA	9	9.08	1.008888889		11.295	11.445	1.013280212	562.29	610.36	491.87	505.545
5549	PRELP	mRNA	0.93	0.83	0.892473118		0.51	0.865	1.696078431	47.68	85.865	94.305	84.97
57698	SHTN1	mRNA	2.88	2.925	1.015625		7.605	4.57	0.600920447	590.135	382.86	251.945	255.605
118424	UBE2J2	mRNA	29.815	30.71	1.030018447		33.57	26.865	0.800268097	1249.06	1046.385	1187.725	1228.36
90121	TSR2	mRNA	7.815	7.61	0.973768394		11.975	8.345	0.696868476	788.225	581.05	555.13	540.93
203054	ADCK5	mRNA	7.87	7.28	0.925031766		6.35	6.635	1.04488189	208	230	275.5	255.5
3423	IDS	mRNA	10.325	9.595	0.929297821		35.05	53.675	1.531383738	2971.53	5170.32	791.735	794.025
79739	TTLL7	mRNA	1.945	2.26	1.161953728		3.25	4.775	1.469230769	412.845	664.38	254.32	277.595
54876	DCAF16	mRNA	25.62	24.635	0.961553474		26.055	24.045	0.922855498	1966.67	1956.7	2091.52	2023.18
51555	PEX5L	mRNA	0.46	0.385	0.836956522		0.52	0.445	0.855769231	76.755	67.845	73.145	61.395
541468	LURAP1	mRNA	0.54	0.505	0.935185185		0.66	0.595	0.901515152	19.4	18.575	17.32	16.215
6227	RPS21	mRNA	924.485	932.195	1.008339778		557.77	663.32	1.189235706	3400.5	4231	6128	6221
1136	CHRNA3	mRNA	0.45	0.58	1.288888889		0.18	0.285	1.583333333	9.5	13.08	24.15	27.575
30968	STOML2	mRNA	49.19	52.06	1.058345192		92.485	61.04	0.659998919	2033	1439	1168	1254.5
124454	EARS2	mRNA	10.345	11.375	1.099565007		15.885	9.94	0.625747561	1006	662.5	709.5	786
5140	PDE3B	mRNA	54.06	50.85	0.940621532		2.31	1.425	0.616883117	241.005	157.485	6096.53	5707
84321	THOC3	mRNA	45.21	47.535	1.051426676		71.355	45.65	0.639758952	1807.5	1227	1236	1308
5627	PROS1	mRNA	1.015	0.935	0.921182266		0.15	0.325	2.166666667	8.5	20	63.5	59.5
10960	LMAN2	mRNA	105.29	101.435	0.963386836		157.205	178.755	1.137082154	4570	5545	3309	3204.5
94005	PIGS	mRNA	30.1	29.025	0.964285714		38.095	38.545	1.011812574	1749	1882.46	1500.495	1450.5
57678	GPAM	mRNA	2.895	3.25	1.122625216		2.68	1.44	0.537313433	276	156.5	319	362.5
94059	LENG9	mRNA	5.13	5.28	1.029239766		1.415	1.95	1.378091873	43.15	62.495	168.155	174.565
146712	B3GNTL1	mRNA	1.67	1.62	0.97005988		1.23	1.24	1.008130081	35.675	44.965	48.35	55.39
6248	RSC1A1	mRNA	6.98	6.81	0.975644699		9.035	6.05	0.669618152	333.645	236.99	276.865	272.9
1677	DFFB	mRNA	4.38	4.325	0.987442922		6.1	5.56	0.91147541	289.56	282.28	223.5	227.055
126669	SHE	mRNA	0.28	0.25	0.892857143		0.46	0.59	1.282608696	37.635	56.06	22.89	22.43
4249	MGAT5	mRNA	26.875	30.06	1.118511628		27.905	28.265	1.012900914	3740.165	4015.455	3927.145	4392.65
54531	MIER2	mRNA	8.55	8.42	0.984795322		0.035	0.12	3.428571429	1.405	5.215	458.44	437.475
55676	SLC30A6	mRNA	15.955	16.415	1.028831087		11.995	11.035	0.919966653	853.83	838.005	1276.59	1317.315
79611	ACSS3	mRNA	0.045	0.02	0.444444444		0.04	0.015	0.375	2.635	1	2.955	1.41
55224	ETNK2	mRNA	0.075	0.1	1.333333333		0.085	0.07	0.823529412	3	2.5	3	4
5134	PDCD2	mRNA	34.445	34.81	1.010596603		27.11	20.61	0.760236075	686	586.5	918.5	973
54894	RNF43	mRNA	4.095	4.655	1.136752137		1.285	2.025	1.575875486	97	158.94	330	378
1520	CTSS	mRNA	0.355	0.38	1.070422535		15.37	17.385	1.131099545	1009.165	1212.77	24.94	27.055
23682	RAB38	mRNA	0.12	0.02	0.166666667		0.405	0.195	0.481481481	10	5	3	0.5
5511	PPP1R8	mRNA	28.28	30.02	1.061527581		34.195	25.52	0.74630794	1243.5	978.5	1098.5	1182
8826	IQGAP1	mRNA	37.725	40.52	1.074088801		43.14	39.605	0.918057487	5007.5	4860	4731	5130
128710	SLX4IP	mRNA	2.845	2.96	1.040421793		2.3	2.69	1.169565217	232.21	285.91	309.51	320.25
10914	PAPOLA	mRNA	60.9	62.225	1.021756979		42.15	37.33	0.885646501	3011.185	2830.895	4739.275	4864.85
79031	PDCL3	mRNA	9.21	10.02	1.087947883		24.26	16.185	0.667147568	440.13	320.46	185.405	195.9
8001	GLRA3	mRNA	0.045	0.015	0.333333333		0.07	0.015	0.214285714	2.5	1	1.5	0.5
401505	TOMM5	mRNA	91.1	109.925	1.206641054		179.515	77.31	0.43066039	2080.49	947.975	1132.5	1383.505
7289	TULP3	mRNA	5.455	5.675	1.040329973		8.32	9.06	1.088942308	413.5	477.5	293.5	307.5
79789	CLMN	mRNA	0.225	0.345	1.533333333		2.125	2.77	1.303529412	389.235	592.965	46.17	44.58
3133	HLA-E	mRNA	137.925	122.69	0.889541417		108.37	188.375	1.73825782	4615.31	8556.845	6390.385	5698.575
2797	GNRH2	mRNA	0.155	0.34	2.193548387		0.15	0.26	1.733333333	7.5	14	8.5	9.5
80344	DCAF11	mRNA	12.48	12.015	0.962740385		11.93	11.215	0.940067058	759.33	755.44	872.365	841.475
29095	ORMDL2	mRNA	18.585	20.44	1.099811676		21.435	15.865	0.740144623	450.26	352.745	420.795	467.225
5069	PAPPA	mRNA	0.06	0.035	0.583333333		0.06	0.045	0.75	8.5	6.5	9.5	6
861	RUNX1	mRNA	2.395	2.915	1.217118998		7.175	14.845	2.068989547	779.5	1769	277	347
25804	LSM4	mRNA	49.57	54.38	1.097034497		71.93	48.2	0.670095927	2082.5	1482.5	1550	1709.5
255061	TAC4	mRNA	0.055	0.055	1		0.06	0.055	0.916666667	0.5	0.5	0.5	0.5
84934	RITA1	mRNA	13.41	15.475	1.15398956		12.565	8.45	0.672502984	409	291.5	465.5	544
346288	14-Sep	mRNA	0.665	0.725	1.090225564		1.45	1.435	0.989655172	84.475	89.22	43.7	42.635
389792	IER5L	mRNA	8.83	9.39	1.063420159		3.8	3.83	1.007894737	164.5	175.5	410	441
10669	CGREF1	mRNA	0.04	0.035	0.875		0.1	0.05	0.5	2.25	1.505	0.735	0.65
347733	TUBB2B	mRNA	94.025	83.955	0.892900824		5.07	8.95	1.765285996	162.77	305.34	3291.58	2940.425
5886	RAD23A	mRNA	134.31	132.61	0.987342715		182.755	138.9	0.760033925	5138	4157.5	4057.5	4059.5
81839	VANGL1	mRNA	0.01	0.02	2		4.885	3.205	0.656090072	685	475.5	1	3.5
84517	ACTRT3	mRNA	0.03	0.03	1		0.3	0.045	0.15	9.5	1.5	1	1
23479	ISCU	mRNA	36.91	36.4	0.986182606		83.535	95.75	1.146226133	3127	3734	1539	1493
92806	CENPBD1	mRNA	4.99	5.34	1.070140281		1.25	1.295	1.036	61.03	67.17	263.57	284.205
161497	STRC	mRNA	0.25	0.19	0.76		0.28	1.34	4.785714286	25	127	24	18.5
389816	LRRC26	mRNA	0.22	0.25	1.136363636		2.9	1.995	0.687931034	54.5	40	4.5	5
6618	SNAPC2	mRNA	13.475	12.76	0.946938776		17.675	16.87	0.954455446	433	439.5	358	339
83443	SF3B5	mRNA	157.095	155.185	0.987841752		52.035	55.735	1.071105986	590	675	1929.5	1911.5
5367	PMCH	mRNA	0.05	0.17	3.4		0.31	0.125	0.403225806	13.57	5.985	2.4	8.185
137209	ZNF572	mRNA	0.135	0.185	1.37037037		0.24	0.26	1.083333333	12.5	14.5	7.5	10.5
221302	ZUP1	mRNA	4.355	4.23	0.971297359		7.61	6.84	0.898817346	268	256	166	162
84188	FAR1	mRNA	16.59	16.1	0.970464135		27.47	17.78	0.647251547	2330.5	1598	1517.5	1482
1845	DUSP3	mRNA	8.79	9.17	1.043230944		3.455	7.81	2.260492041	228.5	551.5	634	662.5
90864	SPSB3	mRNA	41.53	37.965	0.91415844		27.345	39.585	1.447613823	677.5	1034	1097.5	1013
56061	UBFD1	mRNA	13.385	14.685	1.097123646		14.07	12.485	0.887348969	1070	1010	1119.5	1227.5
79629	OCEL1	mRNA	17.225	15.575	0.904208999		6.58	7.215	1.096504559	112	131.5	305	275
54664	TMEM106B	mRNA	10.785	10.41	0.965229485		6.69	10.865	1.62406577	686.05	1180.65	1197	1160
392617	ELFN1	mRNA	0.465	0.38	0.817204301		0.015	0.015	1	1	1	30.5	25
7290	HIRA	mRNA	27.775	28.54	1.027542754		35.035	27.885	0.795918367	2255.5	1905.5	1937.5	1997.5
65998	C11orf95	mRNA	7.8	8.305	1.06474359		2.655	2.245	0.845574388	213	195	680.5	730.5
10134	BCAP31	mRNA	128.495	140.675	1.094789681		99.45	81.315	0.817647059	2224	1932.5	3105.5	3419.5
5740	PTGIS	mRNA	0.34	0.325	0.955882353		0.56	0.65	1.160714286	50.48	62.355	33.57	32.09
196264	MPZL3	mRNA	1.795	1.725	0.961002786		3.39	4.85	1.430678466	219.29	333.755	125.665	122.35
83693	HSDL1	mRNA	15.12	14.935	0.98776455		7.96	14.35	1.802763819	467.83	896.59	959.26	953.61
83538	TTC25	mRNA	0.73	0.425	0.582191781		0.245	0.57	2.326530612	12.5	30.5	40.5	23.5
5360	PLTP	mRNA	72.19	67.85	0.93988087		3.48	6.875	1.975574713	95.2	201.905	2410.755	2261.845
7067	THRA	mRNA	3.97	3.65	0.919395466		3.775	4.54	1.202649007	146.03	188.845	167.35	154.33
6303	SAT1	mRNA	1.755	1.145	0.652421652		8.115	14.14	1.742452249	185	336.5	42.5	28.5
1653	DDX1	mRNA	57.34	61.715	1.076299268		37.765	27.675	0.732821395	1654	1285.5	2703.5	2932
84769	MPV17L2	mRNA	15.275	13.955	0.913584288		14.065	6.15	0.437255599	301.26	140.13	351.835	323.765
84667	HES7	mRNA	1.015	0.57	0.561576355		0.285	0.68	2.385964912	9	30.5	33.5	17.5
9341	VAMP3	mRNA	14.17	13.325	0.940366972		14.91	18.505	1.241113347	483.88	636.99	513.225	465.905
283991	UBALD2	mRNA	87.715	72.43	0.825742461		62.345	102.155	1.638543588	1566.79	2742.49	2406.225	1986.225
64121	RRAGC	mRNA	8.19	7.555	0.922466422		13.34	14.78	1.107946027	582.5	683.5	387	358.5
64425	POLR1E	mRNA	21.815	22.335	1.02383681		22.575	10.83	0.479734219	670.76	340.835	698.53	719.87
7185	TRAF1	mRNA	2.605	2.78	1.067178503		2.26	6.685	2.957964602	160	504	204	216.5
6133	RPL9	mRNA	1085.97	1060.42	0.976472647		928.35	1223.645	1.318085851	10793.5	15125	13660	13402.5
153733	CCDC112	mRNA	11.135	11.3	1.014818141		10.29	10.195	0.990767736	407.58	428.795	474.555	489.34
3607	FOXK2	mRNA	22.32	22.62	1.01344086		27.52	24.36	0.885174419	2268	2128	1979	2018.5
23460	ABCA6	mRNA	0.34	0.365	1.073529412		0.435	0.8	1.83908046	37.255	74.875	30.145	34.105
29106	SCG3	mRNA	0.285	0.17	0.596491228		0.15	0.18	1.2	7.59	9.89	15.915	9.655
1060	CENPC	mRNA	5.57	5.495	0.986535009		8.615	6.39	0.741729541	504.54	403.61	338.855	353.83
728116	ZBTB8B	mRNA	0.025	0.05	2		0.025	0.035	1.4	1.53	2.13	1.585	3.475
6334	SCN8A	mRNA	0.085	0.075	0.882352941		0.37	0.31	0.837837838	67.5	59	16.5	15
8341	HIST1H2BN	mRNA	7.31	5.84	0.798905609		0.3	0.59	1.966666667	2.025	4.255	53.105	42.365
55854	ZC3H15	mRNA	34.18	35.095	1.026770041		60.72	39.235	0.646162714	2041.5	1374.5	1228.5	1268
121457	IKBIP	mRNA	7.805	8.145	1.043561819		5.535	5.815	1.050587173	201.07	211.22	260.3	271.505
92840	REEP6	mRNA	2.11	2.15	1.018957346		0.47	0.54	1.14893617	11.5	14	55.5	57
3624	INHBA	mRNA	0.015	0.005	0.333333333		0.015	0.04	2.666666667	1.845	3.915	1.5	0.5
10916	MAGED2	mRNA	11.55	10.76	0.931601732		21.78	37.965	1.743112948	735.84	1360.49	421.475	394.49
157777	MCMDC2	mRNA	5.395	5.22	0.967562558		5.22	7.675	1.470306513	411.865	647.06	437.54	422.665
1124	CHN2	mRNA	4.83	5.515	1.141821946		1.34	2.03	1.514925373	71	100.5	278.5	319
29079	MED4	mRNA	13.02	12.83	0.985407066		13.52	10.73	0.793639053	493.83	418.285	517.22	509.075
83733	SLC25A18	mRNA	0.325	0.335	1.030769231		0.585	0.755	1.290598291	33.025	45.775	20.645	20.99
7307	U2AF1	mRNA	94.97	100.325	1.056386227		173.915	103.28	0.593853319	2591.93	1639.295	1540.42	1628.57
114826	SMYD4	mRNA	4.475	4.31	0.963128492		5.825	5.405	0.927896996	401.62	396.385	335.46	322.015
286826	LIN9	mRNA	5.585	5.82	1.042076992		13.235	8.85	0.668681526	649.38	454.2	302.34	319.795
107986531	LOC107986531	mRNA	0.215	0.26	1.209302326		0.1	0.12	1.2	2.135	2.67	4.74	5.87
11194	ABCB8	mRNA	5.46	5.47	1.001831502		16.76	11.215	0.669152745	1262	898.5	443	447.5
1314	COPA	mRNA	103.615	98.01	0.945905516		41.385	66.135	1.598042769	3756.37	6396.82	10175.32	9683.13
7375	USP4	mRNA	10.92	10.945	1.002289377		16.06	18.92	1.178082192	965.25	1119.48	668.555	665.33
101927572	LOC101927572	mRNA	2.15	2.12	0.986046512		1.46	2.075	1.421232877	14.75	22.85	23.485	23.3
152518	NFXL1	mRNA	5.84	5.825	0.997431507		5.105	4.005	0.784524976	308.5	259.5	384.5	382.5
6607	SMN2	mRNA	27.83	29.08	1.044915559		57.59	40.91	0.710366383	1201.065	896.92	583.1	628.685
283777	FAM169B	mRNA	0.015	0.01	0.666666667		0.03	0.01	0.333333333	1.5	0.5	1	0.5
220441	RNF152	mRNA	0.63	0.595	0.944444444		0.195	0.23	1.179487179	28.905	34.845	99.695	93.26
5101	PCDH9	mRNA	4.955	4.985	1.00605449		0.805	0.66	0.819875776	79.775	73.295	439.765	448.48
89944	GLB1L2	mRNA	14.65	15.84	1.081228669		0.01	0.025	2.5	0.5	1.5	818.555	882.87
1633	DCK	mRNA	36.475	40.06	1.098286498		33.775	19.79	0.585936343	1406	870.5	1634.5	1815
1384	CRAT	mRNA	10.875	10.52	0.967356322		5.465	8.61	1.575480329	235	385	500	488.5
4610	MYCL	mRNA	0.63	0.795	1.261904762		3.35	5.995	1.789552239	162	297	33	41
4744	NEFH	mRNA	0.01	0.02	2		0.02	0.02	1	1	1	0.5	1
29107	NXT1	mRNA	23.62	26.61	1.126587638		30.755	20.665	0.671923265	514	364.5	413.5	472.5
110599588	ASDURF	mRNA	6.07	6.86	1.13014827		12.22	2.07	0.169394435	128.915	22.585	66.76	76.11
254263	CNIH2	mRNA	2.735	3.45	1.26142596		2.385	2.02	0.846960168	51	46	63.5	80.5
84279	PRADC1	mRNA	45.855	45.655	0.995638425		27.51	29.3	1.065067248	491	556.5	885.5	884
140460	ASB7	mRNA	5.97	5.54	0.927973199		3.7	4.49	1.213513514	278.36	371.59	500.965	473.105
6125	RPL5	mRNA	480.85	469.69	0.976791099		330.715	421.31	1.273936773	5597.5	7586	8830.5	8647.5
117246	FTSJ3	mRNA	29.77	31.02	1.041988579		35.41	18.475	0.52174527	1979.395	1060.01	1791.95	1860.04
102724751	LOC102724751	mRNA	4.54	3.935	0.866740088		9.675	9.68	1.000516796	134.675	148.46	81.885	76.915
51128	SAR1B	mRNA	10.1	9.625	0.952970297		13.1	12.84	0.980152672	1387.98	1443.29	1156.84	1108.92
643802	LOC643802	mRNA	0.44	0.51	1.159090909		0.765	1.075	1.405228758	47.245	65.17	28.21	32.27
6632	SNRPD1	mRNA	75.75	86.05	1.135973597		81.185	33.23	0.409312065	2094	905	2102	2406.5
51384	WNT16	mRNA	0.04	0.04	1		0.22	0.445	2.022727273	10	21.5	2	2
107987428	107987428	mRNA	5.555	6.505	1.171017102		3.745	2.735	0.730307076	198.1	154.87	315.82	372.91
4708	NDUFB2	mRNA	59.475	70.785	1.190163934		155.66	124.36	0.798920725	1155.5	981	475	570.5
54856	GON4L	mRNA	16.135	14.605	0.905175085		15.01	16.89	1.125249833	1570.36	1779.61	1814.705	1713.33
3437	IFIT3	mRNA	0.93	1.09	1.172043011		2.25	2.585	1.148888889	90.615	111.81	40.635	48.245
22794	CASC3	mRNA	34.1	34.355	1.007478006		39.97	39.41	0.985989492	2554.08	2693.145	2358.095	2395.345
148223	C19orf25	mRNA	17.885	17.82	0.99636567		20.92	19.715	0.942399618	750.5	753.5	695.5	696.5
283284	IGSF22	mRNA	0.01	0.02	2		0.005	0.02	4	0.5	1.52	1.01	2
7570	ZNF22	mRNA	29.76	28.2	0.947580645		26.035	24.43	0.938352218	913.5	910.5	1129.49	1075.465
8724	SNX3	mRNA	32.62	34.745	1.065144083		59.61	60.315	1.011826875	1662	1782.5	982.5	1053
2781	GNAZ	mRNA	4.265	4.105	0.962485346		3.97	2.76	0.695214106	301	176	266.5	266
10844	TUBGCP2	mRNA	19.49	20.415	1.047460236		22.035	19.74	0.895847515	1496.75	1412.53	1424.345	1503.31
10765	KDM5B	mRNA	4.165	3.915	0.93997599		0.58	4.665	8.043103448	61.025	529.26	481.685	446.855
54829	ASPN	mRNA	0.035	0.035	1		0.055	0.01	0.181818182	2	0.5	1.35	1.5
11147	HHLA3	mRNA	14.75	15.05	1.020338983		12.055	18.335	1.520945666	187.505	307.04	241.405	259.03
4240	MFGE8	mRNA	12.74	11.31	0.887755102		21.08	21.41	1.015654649	692.55	746.45	455.09	409.325
50808	AK3	mRNA	17.345	17.73	1.022196598		23.33	29.77	1.276039434	1585.945	2143.735	1266.215	1297.52
27292	DIMT1	mRNA	22.78	24.48	1.074626866		33.95	17.675	0.520618557	1165.5	644	849	918.5
7225	TRPC6	mRNA	0.035	0.015	0.428571429		0.005	0.02	4	0.5	1.5	2.5	1
2665	GDI2	mRNA	144.545	154.855	1.071327268		146.165	93.345	0.638627578	5648.825	3846.8	6011.6	6459.49
26050	SLITRK5	mRNA	3.19	2.785	0.873040752		0.13	0.13	1	10.5	10.5	252.5	222.5
284098	PIGW	mRNA	8.295	8.945	1.078360458		8.76	4.475	0.510844749	374.64	209.455	392.395	428.62
10724	OGA	mRNA	30.505	32.935	1.079659072		44.92	59.675	1.328472841	3314.39	4594.165	2425.61	2639.325
115861	NXNL1	mRNA	0.225	0.19	0.844444444		0.185	0.18	0.972972973	2.6	2.69	3.425	2.915
83440	ADPGK	mRNA	54.53	53.535	0.981753163		61.345	79.9	1.302469639	2716.22	3753.49	2663.995	2627.25
30849	PIK3R4	mRNA	9.125	9.38	1.027945205		9.925	7.045	0.709823678	804	604	796.5	826.5
4289	MKLN1	mRNA	4.6	4.785	1.040217391		7.025	8.095	1.152313167	1217.44	1549.525	758.285	783.805
100526832	PHOSPHO2-KLHL23	mRNA	0.54	1.005	1.861111111		0.53	0.68	1.283018868	36.11	49.76	39.35	75.495
400720	ZNF772	mRNA	2.455	2.635	1.073319756		1.29	1.32	1.023255814	114.46	121.42	233.06	251.46
100130733	LRRC70	mRNA	0.245	0.14	0.571428571		0.875	1.08	1.234285714	31.5	40.5	9.5	5.5
113419	TEX261	mRNA	52.985	56.19	1.060488818		35.06	27.83	0.793782088	1890.515	1596.045	3087.065	3290.545
5564	PRKAB1	mRNA	14.41	14.36	0.996530187		5.98	5.31	0.887959866	228.5	217	596	594
55520	ELAC1	mRNA	3.75	4.25	1.133333333		3.065	2.28	0.743882545	109	85.5	143.5	164.5
250	ALPP	mRNA	0.11	0.085	0.772727273		0.085	0.12	1.411764706	3.96	5.96	5.655	4.155
3726	JUNB	mRNA	25.65	25.39	0.989863548		27.47	22.29	0.811430652	791.5	684.5	795	795
283571	PROX2	mRNA	0.185	0.175	0.945945946		0.195	0.34	1.743589744	13.345	24.92	14.525	14.02
400629	TEX19	mRNA	0.175	0.255	1.457142857		2.16	2.8	1.296296296	68.5	95.5	6	8.5
7915	ALDH5A1	mRNA	7.605	8.45	1.111111111		12.715	11.075	0.871018482	1051.435	968.205	676.7	758.45
9801	MRPL19	mRNA	9.735	10.32	1.06009245		6.655	4.765	0.716003005	839.825	638.155	1322.49	1410.825
78990	OTUB2	mRNA	4.12	4.85	1.177184466		1.685	1.305	0.774480712	104.5	86	276	328
10421	CD2BP2	mRNA	25.225	24.06	0.953815659		26.485	23.45	0.885406834	1452	1369	1493.5	1432.5
80311	KLHL15	mRNA	1.65	1.595	0.966666667		3.005	3.275	1.08985025	312.5	359	186.5	177
9737	GPRASP1	mRNA	0.055	0.035	0.636363636		0.005	0.005	1	0.5	0.5	5.42	3.5
90288	EFCAB12	mRNA	0.435	0.345	0.793103448		0.35	0.585	1.671428571	13.085	25.065	16.54	11.46
387882	C12orf75	mRNA	13.52	14.63	1.082100592		31.205	23.49	0.75276398	672	537	313.5	342
5083	PAX9	mRNA	1.745	1.865	1.068767908		0.03	0.02	0.666666667	1.5	1	93.595	100.53
100188893	TOMM6	mRNA	242.37	265.095	1.093761604		148.615	93.785	0.631060122	1967	1318	3458.5	3804
54471	MIEF1	mRNA	21.515	21.52	1.000232396		21.495	16.06	0.7471505	1999.335	1587.87	2149.735	2156.925
122809	SOCS4	mRNA	7.075	6.49	0.917314488		4.95	4.145	0.837373737	555.21	490.625	856.36	792.78
57575	PCDH10	mRNA	0.075	0.1	1.333333333		0.085	0.01	0.117647059	6	1	7	9.5
283	ANG	mRNA	1.285	1.075	0.836575875		2.74	6.555	2.392335766	39.2	87.82	20.705	14.12
83449	PMFBP1	mRNA	0.655	0.745	1.13740458		0.18	0.185	1.027777778	10	11	41.5	46
23521	RPL13A	mRNA	1327.435	1266.67	0.954223747		1109.91	1719.855	1.549544558	20563.5	33970	26708.5	25554
10980	COPS6	mRNA	115.095	121.92	1.05929884		84.64	68.66	0.811200378	1904.5	1643.5	2791	2977.5
388759	C1orf229	mRNA	0.68	0.25	0.367647059		0.41	0.75	1.829268293	14.59	28.69	26.66	9.91
100507462	GVQW2	mRNA	0.705	0.83	1.177304965		0.315	0.31	0.984126984	13.525	14.155	33.04	39.23
199800	ADM5	mRNA	5.78	6.665	1.153114187		1.64	1.27	0.774390244	55	45	209	243
4914	NTRK1	mRNA	0.035	0.01	0.285714286		0.01	0.02	2	0.5	1	1.5	0.5
7328	UBE2H	mRNA	43.41	36.625	0.843699608		53.115	89.76	1.689918102	4377	7788.5	3878	3300
6309	SC5D	mRNA	6.78	6.195	0.913716814		4.165	5.73	1.3757503	466.875	679.025	826.475	757.525
9777	TM9SF4	mRNA	30.265	28.86	0.953576739		21.545	24.18	1.122302158	1276.5	1523	1938	1857.5
375035	SFT2D2	mRNA	3.78	3.87	1.023809524		4.865	3.805	0.782117163	64.5	53.5	54	56
7384	UQCRC1	mRNA	111.195	112.28	1.009757633		70.365	75.195	1.068642081	1806	2055	3086	3125.5
101928841	LOC101928841	mRNA	0.16	0.16	1		0.175	0.22	1.257142857	25.435	35.15	26.77	26.175
3845	KRAS	mRNA	15.22	14.065	0.924113009		18.365	25.435	1.384971413	1575.575	2315.445	1415.975	1317.635
79169	C1orf35	mRNA	21.17	20.405	0.963863958		27.795	25.9	0.93182227	627.5	622	518	501
3725	JUN	mRNA	17.345	18.05	1.040645719		22.82	46.85	2.053023663	1214.5	2672.5	1007.5	1050.5
54936	ADPRHL2	mRNA	15.74	14.07	0.893900889		15.81	16.54	1.046173308	404.5	452	441.5	399.5
64398	MPP5	mRNA	4.655	4.945	1.062298604		4.45	4.53	1.017977528	378	405	426	456.5
84138	SLC7A6OS	mRNA	13.88	14.395	1.037103746		12.805	14.01	1.094103866	301.865	364.755	372.48	389.925
51068	NMD3	mRNA	23.04	24.24	1.052083333		21.3	16.87	0.792018779	960.285	804.32	1122.725	1183.435
28984	RGCC	mRNA	0.035	0.12	3.428571429		6.11	4.7	0.769230769	110.5	92.5	1	2
8601	RGS20	mRNA	0.32	0.215	0.671875		0.1	0.37	3.7	3	10	9.5	6.5
5978	REST	mRNA	7.975	8.055	1.010031348		8.075	8.21	1.016718266	941	1013	999	1015
1954	MEGF8	mRNA	4.035	3.64	0.902106568		2.71	3.815	1.407749077	486.34	723.45	788.96	713.2
6400	SEL1L	mRNA	29.475	25.685	0.871416455		56.935	116.155	2.040133486	5989.5	13134.5	3416	2961.5
10390	CEPT1	mRNA	7.04	7.835	1.112926136		7.43	5.29	0.711978466	267	202.765	274.55	305.54
64771	C6orf106	mRNA	41.09	40.38	0.982720857		28.265	28.02	0.991332036	1965.815	2071.265	3148.975	3112.345
50717	DCAF8	mRNA	68.625	62.09	0.904772313		44.53	59.21	1.329665394	2772.5	3916.5	4632.5	4213.5
79039	DDX54	mRNA	17.465	18.755	1.07386201		18.72	11.46	0.612179487	1316.45	855.265	1324.25	1428.275
85369	STRIP1	mRNA	6.26	6.465	1.032747604		6.465	6.97	1.078112916	287	342	320.5	324
9978	RBX1	mRNA	34.87	37.655	1.079868081		48.055	40.455	0.841847883	676.5	601.5	531.5	576.5
51362	CDC40	mRNA	6.895	6.645	0.963741842		12.26	12.04	0.982055465	757.465	788.265	460.695	446.845
83743	GRWD1	mRNA	25.125	28.005	1.114626866		30.77	17.13	0.556711082	1205.545	714.395	1057.75	1189.065
2309	FOXO3	mRNA	24.695	22.01	0.891273537		98.055	118.215	1.205598899	10883.86	13944.415	3078.965	2756.535
10766	TOB2	mRNA	10.075	10.19	1.011414392		13.525	13.355	0.987430684	1025	1077	825.5	842
29982	NRBF2	mRNA	13.48	12.58	0.933234421		15.025	20.19	1.343760399	465.655	669.91	452.735	420.485
7155	TOP2B	mRNA	89.445	88.32	0.987422438		49.1	50.32	1.024847251	4279	4626.5	8400	8358
90313	TP53I13	mRNA	21.025	21.985	1.045659929		24.01	27.26	1.135360267	624.5	752.5	579	613
64319	FBRS	mRNA	81.355	75.625	0.929567943		47.69	51.495	1.079786119	3239	3718.5	6027.5	5630.5
107987486	LOC107987486	mRNA	0.025	0.04	1.6		0.005	0.045	9	0.215	1.56	0.835	1.44
11248	NXPH3	mRNA	0.03	0.04	1.333333333		0.09	0.11	1.222222222	8	10.5	3	4
23401	FRAT2	mRNA	15.655	15.29	0.976684765		4.38	4.48	1.02283105	153.76	167.09	593.3	582.14
111089941	MMP24-AS1-EDEM2	mRNA	0.24	0.42	1.75		0.42	2.275	5.416666667	16.12	94.17	10.095	17.88
8320	EOMES	mRNA	1.385	1.48	1.068592058		0.15	0.08	0.533333333	8	3.5	74	82
5756	TWF1	mRNA	10.965	10.89	0.993160055		16.015	15.165	0.946924758	780	784	578	576.5
51091	SEPSECS	mRNA	2.935	2.625	0.894378194		2.935	3.495	1.190800681	274.345	339.93	293.88	267.505
5204	PFDN5	mRNA	186.745	194.8	1.043133685		140.93	166.1	1.178599305	1460.5	1832	2088.5	2191
4017	LOXL2	mRNA	0.37	0.355	0.959459459		1.43	1.915	1.339160839	87.5	124	24.5	24
112268409	112268409	mRNA	0.665	0.705	1.060150376		0.465	0.495	1.064516129	4.5	5	7	7.5
123904	NRN1L	mRNA	0.57	0.475	0.833333333		0.465	1.115	2.397849462	4.5	11.5	6	4.5
25998	IBTK	mRNA	5.18	4.845	0.935328185		13.21	12.575	0.951930356	1265.24	1278.655	536.095	504.885
552889	ATXN7L3B	mRNA	39.23	39.29	1.001529442		19.07	18.11	0.94965915	1125	1134	2504	2524.5
55034	MOCOS	mRNA	0.03	0.02	0.666666667		0.08	0.03	0.375	4	1.5	1.5	1
84959	UBASH3B	mRNA	0.355	0.465	1.309859155		1.865	1.56	0.836461126	210.035	180.815	43.69	56.31
4645	MYO5B	mRNA	0.195	0.23	1.179487179		6.61	11.16	1.688350983	1015	1822	32.5	38.5
112812	FDX2	mRNA	10.155	10.965	1.079763663		12.32	4.73	0.383928571	161.5	66	143	155.5
100529215	ZNF559-ZNF177	mRNA	0.295	0.145	0.491525424		0.25	0.14	0.56	11.335	6.2	13.17	7.23
91272	BOD1	mRNA	10.76	9.58	0.890334572		13.225	9.25	0.699432892	354.5	261	309	278
388561	ZNF761	mRNA	8.405	9.405	1.1189768		10.67	10.495	0.983598875	511.155	501.48	422.06	470.59
10893	MMP24	mRNA	0.08	0.07	0.875		0.275	0.575	2.090909091	19.03	41.575	5.89	5.385
335	APOA1	mRNA	0.19	0.16	0.842105263		0.07	0.06	0.857142857	1	1	3	2.5
84265	POLR3GL	mRNA	26.29	27.415	1.042791936		17.19	24.51	1.42582897	320	484	526.5	555.5
1557	CYP2C19	mRNA	0.305	0.37	1.213114754		0.445	0.62	1.393258427	29.52	43.265	21.9	26.865
80308	FLAD1	mRNA	71.93	75.335	1.047337689		54.165	32.64	0.602603157	1621.06	1041.715	2273.47	2408.515
222553	SLC35F1	mRNA	0.935	0.805	0.860962567		1.51	4.21	2.78807947	112.8	335.65	74.735	63.56
162517	FBXO39	mRNA	0.085	0.055	0.647058824		0.06	0.015	0.25	1.5	0.5	2.5	1.5
10328	EMC8	mRNA	31.13	30.51	0.980083521		11.505	7.285	0.633202955	280.5	193	842.5	861
27287	VENTX	mRNA	0.65	0.535	0.823076923		0.56	0.88	1.571428571	21.445	36.125	27	22.325
3090	HIC1	mRNA	1.1	1.115	1.013636364		0.53	1.515	2.858490566	26	83	59.5	61.5
6181	RPLP2	mRNA	1642.555	1660.76	1.011083343		1402.235	1677.92	1.196603993	10364	13247	13136.5	13342.5
107986752	LOC107986752	mRNA	0.01	0.03	3		0.04	0.045	1.125	2.03	2.525	0.5	1.55
50852	TRAT1	mRNA	0.015	0.09	6		11.555	10.04	0.868887927	352	321.5	0.5	3
6166	RPL36AL	mRNA	210.23	213.64	1.01622033		165.1	154.635	0.936614173	1444.45	1438.585	1991.02	2029.85
7005	TEAD3	mRNA	4.23	3.915	0.925531915		1.835	2.16	1.177111717	87.59	110.215	219.495	204
91298	C12orf29	mRNA	6.79	6.98	1.027982327		15.765	10.515	0.666983825	724.405	512.64	337.025	348.63
51728	POLR3K	mRNA	44.19	54.195	1.22640869		58.62	28.035	0.478249744	747.5	378.5	603	747.5
23779	ARHGAP8	mRNA	0.015	0.035	2.333333333		0.26	0.145	0.557692308	7.085	4.26	0.495	1.04
51062	ATL1	mRNA	1.425	1.385	0.971929825		0.505	1.08	2.138613861	22	51	69.5	67.5
53981	CPSF2	mRNA	32.64	34.5	1.056985294		13.595	11.16	0.820890033	1105.555	957.435	2852.85	3050.305
79873	NUDT18	mRNA	6.5	4.7	0.723076923		3.375	8.03	2.379259259	81.5	205.5	171.5	123.5
134353	LSM11	mRNA	3.715	3.675	0.98923284		3.055	2.095	0.685761047	324.145	235.885	425.09	424.195
169522	KCNV2	mRNA	0.065	0.055	0.846153846		0.275	0.095	0.345454545	9.5	3.5	2.5	2
105377372	LOC105377372	mRNA	0.085	0.195	2.294117647		0.415	0.635	1.530120482	3.84	6.28	0.83	2
6815	STYX	mRNA	11.135	11.5	1.032779524		6.36	5.38	0.84591195	364.81	371.36	640.21	642.34
23245	ASTN2	mRNA	61.4	65.02	1.058957655		52.875	60.61	1.146288416	2954.025	3578.405	3709.165	3963.63
84164	ASCC2	mRNA	28.275	29.16	1.031299735		30.5	25.93	0.850163934	1508.86	1388.14	1471.405	1511.51
54839	LRRC49	mRNA	1.255	1.205	0.960159363		0.605	0.54	0.892561983	29.22	27.77	64.735	62.47
994	CDC25B	mRNA	70.095	72.71	1.037306513		70.21	45.29	0.645064806	3425	2378	3706.5	3860.5
200232	FAM209A	mRNA	0.485	0.135	0.278350515		0.28	1.2	4.285714286	3.89	15.335	6.66	1.81
6904	TBCD	mRNA	18.34	19.175	1.045528899		21.87	14.765	0.675125743	1364.29	956.695	1160.865	1252.735
55749	CCAR1	mRNA	33.14	28.875	0.871303561		28.3	24.05	0.849823322	2156.25	1936.71	2732.495	2392.315
3188	HNRNPH2	mRNA	2.32	2.635	1.135775862		3.485	3.48	0.99856528	132.7	139.295	96.115	109.285
84068	SLC10A7	mRNA	4.8	4.43	0.922916667		7.08	6.51	0.919491525	401.245	405.215	273.865	218.535
105376722	LOC105376722	mRNA	0.355	0.325	0.915492958		0.54	0.535	0.990740741	14.835	15.76	10.56	9.88
100128908	LMLN2	mRNA	0.045	0.035	0.777777778		0.01	0.055	5.5	0.5	2.505	2.035	1.455
80757	TMEM121	mRNA	0.305	0.34	1.114754098		5.94	3.76	0.632996633	150	96.5	8	9
107986797	LOC107986797	mRNA	0.015	0.005	0.333333333		0.025	0.01	0.4	2.585	1.025	1.48	0.755
11054	OGFR	mRNA	36.235	32.665	0.901476473		36.35	34.265	0.94264099	1417.5	1421.5	1529	1382.5
55699	IARS2	mRNA	33.03	33.45	1.012715713		36.31	35.765	0.984990361	2065	2151	2029	2067
3491	CYR61	mRNA	0.1	0.025	0.25		0.34	0.175	0.514705882	12.5	7	4	1
3304	HSPA1B	mRNA	47.08	63.62	1.351316907		59.675	34.16	0.572434018	2399.805	1464.685	2041.65	2771.365
1075	CTSC	mRNA	68.855	71.9	1.044223368		64.275	46.66	0.725943213	2499.87	2118.81	2815.445	2984.815
64084	CLSTN2	mRNA	0.45	0.42	0.933333333		0.21	0.165	0.785714286	38.94	35.43	69.755	68.635
2737	GLI3	mRNA	2.775	2.99	1.077477477		1.455	1.495	1.027491409	192.285	210.9	397.345	430.475
6341	SCO1	mRNA	21.145	22.63	1.070229369		16.115	11.045	0.685386286	1046.42	965.89	1099.465	1123.33
375061	FAM89A	mRNA	4.375	5.05	1.154285714		6.91	7.525	1.089001447	163.5	190	111.5	129.5
105371727	LOC105371727	mRNA	1.42	0.99	0.697183099		1.065	1.275	1.197183099	12.675	16.14	18.21	12.85
1917	EEF1A2	mRNA	0.07	0.145	2.071428571		0.155	0.185	1.193548387	5	6.5	2.5	5
100507507	LOC100507507	mRNA	1.305	1.13	0.865900383		0.515	1.235	2.398058252	14	35.5	38.5	33.5
340390	WDR97	mRNA	0.125	0.15	1.2		0.175	0.545	3.114285714	13	41	9.5	11.5
23654	PLXNB2	mRNA	0.96	1.07	1.114583333		13.45	23.52	1.748698885	1377.5	2570.5	108	120.5
4901	NRL	mRNA	0.47	0.385	0.819148936		0.24	0.345	1.4375	16.285	26.065	35.45	27.575
9218	VAPA	mRNA	41.135	41.775	1.015558527		36.175	35.855	0.991154112	2382.715	2476.855	2869.035	2943.92
63905	MANBAL	mRNA	10.98	12.945	1.178961749		9.86	11	1.115618661	206.5	249.5	250.5	290.5
100996928	C7orf55-LUC7L2	mRNA	11.285	13.01	1.152857776		10.475	24	2.291169451	459.695	1126.515	534.08	620.4
83696	TRAPPC9	mRNA	5.53	5	0.904159132		7.64	5.965	0.780759162	596	496.5	459	425.5
79660	PPP1R3B	mRNA	6.205	5.835	0.940370669		3.255	6.17	1.895545315	292.755	590.935	609.79	574.28
55922	NKRF	mRNA	8.705	8.895	1.021826536		18.585	9.89	0.532149583	1103	600.5	554	563
79364	ZXDC	mRNA	12.13	11.94	0.984336356		13.445	19.93	1.482335441	822.5	1252.5	748	756
27345	KCNMB4	mRNA	3.17	2.395	0.755520505		0.875	2.52	2.88	68.35	141.54	183.06	165.615
84645	C22orf23	mRNA	0.74	0.95	1.283783784		1.76	2.73	1.551136364	47.5	77.5	23.5	28
79711	IPO4	mRNA	21.755	23.79	1.093541715		15.055	7.945	0.527731651	868.385	486.02	1353.295	1486.77
9884	LRRC37A	mRNA	2.59	2.215	0.855212355		1.945	1.125	0.57840617	162.18	98.875	233.885	200.545
53632	PRKAG3	mRNA	0.145	0.055	0.379310345		0.05	0.105	2.1	3.95	9.775	13.66	5.15
57456	KIAA1143	mRNA	14.62	14.685	1.004445964		18.13	13.44	0.741312741	1501.665	1180.62	1309.7	1322.77
729747	ZNF878	mRNA	0.385	0.31	0.805194805		0.24	0.32	1.333333333	6.695	10.25	12.015	9.555
81556	INTS14	mRNA	22.515	25.235	1.12080835		19.1	13.865	0.72591623	730	562.5	929.5	1049.5
220064	LTO1	mRNA	6.765	7.49	1.107169254		6.115	6.835	1.117743254	230.46	283.335	273.47	286.07
55565	ZNF821	mRNA	6.64	5.525	0.832078313		4.71	11.2	2.377919321	131.5	337.5	202	169.5
2744	GLS	mRNA	15.995	16.165	1.010628321		37.31	33.98	0.910747789	2769.465	2727.74	1267.145	1284.065
137392	FAM92A	mRNA	0.925	1.19	1.286486486		4.67	2.565	0.549250535	134.51	90.945	59.86	40.175
7157	TP53	mRNA	21.725	26.015	1.197468354		41.65	37.9	0.909963986	1724.58	1666.675	970.4	1168.535
9885	OSBPL2	mRNA	16.81	13.94	0.829268293		8.89	15.53	1.746906637	473.84	880.625	915.335	792.475
132946	ARL9	mRNA	0.075	0.035	0.466666667		0.135	0.15	1.111111111	2	2	1	0.5
55374	TMCO6	mRNA	9.995	11.75	1.175587794		8.56	7.925	0.925817757	242.235	246.69	308.72	363.945
55197	RPRD1A	mRNA	22.13	22.445	1.014234071		18.55	17.675	0.952830189	1250	1127.5	1617.5	1642
5723	PSPH	mRNA	26.56	20.905	0.787085843		12.715	18.035	1.41840346	480.375	720.985	1136.575	893.76
5244	ABCB4	mRNA	0.025	0.005	0.2		0.01	0.02	2	0.665	1.095	1.5	0.5
808	CALM3	mRNA	79.49	89.345	1.123977859		114.995	88.815	0.772337928	4043.655	3297.3	3006.935	3410.37
57479	PRR12	mRNA	13.025	12.725	0.97696737		17.07	16.42	0.9619215	1898.5	1941	1569	1543.5
221914	GPC2	mRNA	0.91	0.895	0.983516484		0.02	0.03	1.5	1	1.5	41	40.5
128864	C20orf144	mRNA	0.64	0.685	1.0703125		0.235	0.16	0.680851064	2	1.5	6	6.5
27022	FOXD3	mRNA	0.015	0.015	1		0.015	0.045	3	0.5	1.5	0.5	0.5
27031	NPHP3	mRNA	2.685	2.975	1.108007449		2.6	5.845	2.248076923	225.53	538.225	253.71	281.87
50840	TAS2R14	mRNA	0.195	0.42	2.153846154		1.795	1.935	1.077994429	26.645	30.375	3.13	6.825
65264	UBE2Z	mRNA	26.655	25.47	0.95554305		25.47	31.535	1.238123282	1274	1685	1444	1386
927	CD8B2	mRNA	0.025	0.1	4		0.08	0.08	1	6.39	6.865	2.085	8.585
7337	UBE3A	mRNA	36.655	37.67	1.027690629		31.885	25.91	0.812607809	2511.185	2187.025	3107.025	3228.09
201626	PDE12	mRNA	10.82	11.14	1.029574861		14.38	8.65	0.601529903	1216.935	753.2	992.27	1031.38
114791	TUBGCP5	mRNA	6.25	6.21	0.9936		7.3	7.385	1.011643836	427.52	464.225	399.68	392.43
23589	CARHSP1	mRNA	30.205	32.69	1.082271147		29.325	30.61	1.043819267	1343.515	1499.56	1513.375	1639.655
26168	SENP3	mRNA	20.09	19.445	0.967894475		51.425	31.98	0.621876519	2046.29	1351.065	861.025	838.445
3145	HMBS	mRNA	32.15	33.94	1.055676516		29.535	19.115	0.647198239	707	485.5	832	885
145282	MIPOL1	mRNA	0.21	0.245	1.166666667		0.21	0.405	1.928571429	18.105	38.53	19.555	23.88
64285	RHBDF1	mRNA	0.05	0.04	0.8		1.26	2.735	2.170634921	56.5	130	2.5	2
116987	AGAP1	mRNA	12.935	12.44	0.961731736		6.87	9.035	1.315138282	1104.145	1527.085	2317.275	2228.59
9240	PNMA1	mRNA	19.52	21.295	1.090932377		0.38	0.545	1.434210526	16	24.5	890	977
5910	RAP1GDS1	mRNA	13.625	14.16	1.039266055		13.315	11.785	0.885092002	706	661	755	787.5
321	APBA2	mRNA	0.425	0.57	1.341176471		15.07	9.13	0.605839416	743.5	480.5	25.5	33
6636	SNRPF	mRNA	50.88	57.31	1.126375786		91.31	34.035	0.372741211	1118.5	441	670	760.5
107986163	LOC107986163	mRNA	0.65	0.705	1.084615385		0.595	0.91	1.529411765	42.865	63.635	42.185	45.235
10465	PPIH	mRNA	58.23	64.785	1.11257084		72.37	40.79	0.563631339	1119.98	740.605	958.825	1040.73
9363	RAB33A	mRNA	25.43	17.55	0.690129768		0.9	2.345	2.605555556	14.575	43.5	479.815	332.5
26001	RNF167	mRNA	97.275	100.065	1.028681573		134.655	119.595	0.888158628	3825.83	3566.52	2968.77	3060.78
79968	WDR76	mRNA	16.025	17.035	1.063026521		27.895	16.38	0.587202008	1741.875	1086.235	1078.385	1150.82
23	ABCF1	mRNA	59.89	64.52	1.077308399		48.305	27.22	0.563502743	2681	1604	3581	3887
10138	YAF2	mRNA	10.69	10.32	0.965388213		9.18	9.46	1.030501089	444.675	448.085	503.15	491.685
6492	SIM1	mRNA	0.04	0.075	1.875		0.015	0.005	0.333333333	1	0.5	4.655	9.995
60678	EEFSEC	mRNA	16.67	16.225	0.973305339		17.085	15.085	0.88293825	593.655	557.995	636.31	623.2
56898	BDH2	mRNA	4.515	4.605	1.019933555		3.495	4.695	1.343347639	145.17	205.085	200.08	202.39
124565	SLC38A10	mRNA	23.24	23.145	0.99591222		33.815	36.81	1.088570161	1914	2329.5	1495	1488.5
201725	C4orf46	mRNA	14.765	14.27	0.966474771		15.825	11.08	0.700157978	894.5	666	901.5	877
1029	CDKN2A	mRNA	276.91	277.43	1.001877866		0.37	0.215	0.581081081	6.5	4	5156.32	5102.48
25961	NUDT13	mRNA	3.24	3.3	1.018518519		1.76	2.59	1.471590909	51.5	86.5	101	106.5
7965	AIMP2	mRNA	53.72	64.935	1.208767684		47.275	24.585	0.520042306	900.69	499.77	1094.335	1330.67
5593	PRKG2	mRNA	0.885	0.855	0.966101695		0.435	0.52	1.195402299	26.095	32.76	60.875	58.815
285025	CCDC141	mRNA	0.335	0.315	0.940298507		0.615	0.395	0.642276423	63.765	45.31	40.76	39.82
144108	SPTY2D1	mRNA	12.955	12	0.926283288		12.065	11.325	0.938665562	1107	1101.595	1290.315	1200.075
22847	ZNF507	mRNA	5.68	5.745	1.011443662		5.505	4.045	0.734786558	679.49	530.03	760.01	772.505
8846	ALKBH1	mRNA	5.96	6.675	1.119966443		3.575	3.105	0.868531469	147.5	136	265.5	299.5
84515	MCM8	mRNA	20.785	24.235	1.165985085		22.36	11.975	0.535554562	2219.475	1471.74	1888.7	2191.45
497190	CLEC18B	mRNA	0.08	0.05	0.625		0.015	0.055	3.666666667	0.545	1.91	2.535	1.595
55696	RBM22	mRNA	36.805	38.66	1.050400761		37.2	36.14	0.971505376	1367.125	1401.255	1464.86	1553.59
9585	KIF20B	mRNA	11.95	13.015	1.089121339		17.38	7.77	0.447065593	1773	834	1311.5	1443
285672	SREK1IP1	mRNA	3.905	3.755	0.961587708		8.1	8.245	1.017901235	895.73	965.57	465.26	451.485
79947	DHDDS	mRNA	9.615	9.375	0.975039002		11.86	8.385	0.706998314	623.4	469.585	549.835	539.92
55596	ZCCHC8	mRNA	14.53	13.625	0.937715072		8.74	11.005	1.259153318	449.59	590.065	740.31	682.245
54870	QRICH1	mRNA	45.95	42.345	0.921545158		44.68	41.915	0.938115488	2328	2300	2570.5	2391
49855	SCAPER	mRNA	4.57	5.295	1.158643326		4.6	4.39	0.954347826	368.855	368.355	400.835	450.73
28973	MRPS18B	mRNA	97.955	97.225	0.992547598		49.41	48.1	0.973487148	1201.635	1242.155	2571.475	2560.995
10101	NUBP2	mRNA	65.35	64.905	0.993190513		37.29	32.645	0.875435774	884.59	827.345	1573.975	1559.145
1088	CEACAM8	mRNA	0.415	0.585	1.409638554		0.655	0.945	1.442748092	24.095	36.515	16.465	23.48
8540	AGPS	mRNA	10.31	10.885	1.055771096		8.22	5.265	0.640510949	1021.5	698.5	1374.5	1464.005
1783	DYNC1LI2	mRNA	19.01	19.04	1.001578117		15.495	16.09	1.038399484	1068	1187.5	1388.5	1404
6713	SQLE	mRNA	229.41	211.52	0.922017349		6.75	3.42	0.506666667	322.5	168	11944	11039
2803	GOLGA4	mRNA	8.115	7.815	0.963031423		14.49	16.18	1.11663216	1786.5	2110	1075	1046.5
160428	ALDH1L2	mRNA	0.15	0.125	0.833333333		5.125	24.895	4.857560976	571.81	2984.24	19.995	16.495
80152	CENPT	mRNA	36.87	37.17	1.008136697		34.22	32.175	0.940239626	1074.545	1092.015	1269.395	1275
91433	RCCD1	mRNA	17.035	18.085	1.061637805		13.505	12.055	0.892632358	651.425	645.005	866.46	927.265
23171	GPD1L	mRNA	5.745	6.165	1.07310705		5.15	4.135	0.802912621	326	278.5	389	418
63941	NECAB3	mRNA	26.665	26.755	1.003375211		15.85	13.855	0.874132492	472.625	440.33	876.155	903.205
79912	PYROXD1	mRNA	3.28	3.69	1.125		10.155	11.045	1.087641556	681.22	780.375	217.1	252.665
29766	TMOD3	mRNA	18.925	19.33	1.021400264		14.97	14.145	0.94488978	1111.665	1107.01	1518.305	1554.05
10397	NDRG1	mRNA	136.43	422.8359581	3.099288705		50.855	127.5936418	2.508969458	2520	15148	7434	6977
23646	PLD3	mRNA	68.775	56.015	0.814467466		42.79	92.02	2.150502454	1459	3402.5	2616.5	2156
5655	KLK10	mRNA	0.04	0.06	1.5		0.16	0.09	0.5625	7.665	4.4	2.145	3.205
3964	LGALS8	mRNA	2.01	1.77	0.880597015		16.95	22.29	1.315044248	1156.835	1764.42	113.565	95.47
282890	ZNF311	mRNA	0.37	0.355	0.959459459		0.28	0.225	0.803571429	17	13.5	20.5	20.5
130940	CCDC148	mRNA	0.12	0.165	1.375		0.185	0.28	1.513513514	5	7.5	4.5	6
5634	PRPS2	mRNA	40.355	37.485	0.92888118		34.47	28.24	0.819263127	1393	1215.5	1764.5	1646
54923	LIME1	mRNA	272.245	289.845	1.064647652		186.115	215.34	1.15702657	3966.755	4864.48	6273.58	6703.1
79924	ADM2	mRNA	22.41	16.135	0.719991075		1.205	8.695	7.215767635	78.105	605.645	1591.01	1142.805
57799	RAB40C	mRNA	11.435	10.755	0.94053345		8.475	8.16	0.962831858	349.83	359	513.84	484.89
23213	SULF1	mRNA	0.62	0.365	0.588709677		21.195	31.385	1.480773767	1825	2840.5	52	33
2100	ESR2	mRNA	0.54	0.525	0.972222222		0.365	0.36	0.98630137	24.81	25.1	36.79	36.495
91369	ANKRD40	mRNA	12.48	12.76	1.022435897		18.565	14.76	0.795044438	1203.595	1010.9	869.035	892.765
79701	OGFOD3	mRNA	5.525	5.295	0.958371041		11.68	11.79	1.009417808	644.555	670.345	317.905	325.245
79798	ARMC5	mRNA	6.915	8.33	1.204627621		9.16	4.4	0.480349345	578.73	306.685	488.455	586.295
7617	ZNF66	mRNA	50.9	53.065	1.042534381		36.175	39.33	1.087214927	2669.2	3069.27	4065.34	4275.19
1534	CYB561	mRNA	7.435	7.705	1.036314728		3.78	6.295	1.665343915	180.025	318.455	384.86	401.205
23241	PACS2	mRNA	8.765	8.73	0.996006845		4.925	5.72	1.16142132	497.89	610.73	955.41	956.485
3098	HK1	mRNA	10.63	7.035	0.661806209		5.47	7.435	1.359232176	316.885	456.505	663.615	438.46
79776	ZFHX4	mRNA	1.385	1.355	0.97833935		0.035	0.045	1.285714286	8.33	11	331	327
84070	FAM186B	mRNA	0.46	0.505	1.097826087		0.325	0.42	1.292307692	17	22	26	28
8997	KALRN	mRNA	0.275	0.2	0.727272727		0.615	0.285	0.463414634	51.615	25.985	34.385	27.28
57697	FANCM	mRNA	2.26	2.395	1.059734513		1.9	1.205	0.634210526	176	124.5	234	245
222194	RSBN1L	mRNA	14.575	15.635	1.072727273		11.155	10.22	0.916181085	575	558.5	811.5	876
401137	PRR27	mRNA	0.07	0.125	1.785714286		0.07	0.19	2.714285714	5.625	15.495	5.74	10.69
219749	ZNF25	mRNA	0.265	0.23	0.867924528		0.635	0.81	1.275590551	44	60	21	18
3123	HLA-DRB1	mRNA	120.19	121.745	1.012937848		36.015	73.72	2.046924892	690.085	1526	2487.81	2546.995
2110	ETFDH	mRNA	10.045	10.39	1.034345445		14.085	17.14	1.216897409	502	626	376.5	390
157638	FAM84B	mRNA	21.43	13.85	0.646290247		3.54	6.945	1.961864407	303.87	630.51	1718.91	1156.69
51319	RSRC1	mRNA	21.055	22.57	1.071954405		25.475	14.09	0.553091266	711.67	414.895	628.02	677.505
112483	SAT2	mRNA	3.24	3.58	1.104938272		17.625	25.01	1.419007092	262	401	51.5	59.5
51720	UIMC1	mRNA	13.31	12.82	0.963185575		22.235	22.655	1.018889139	735.885	824.105	455.495	478.45
285362	SUMF1	mRNA	8.195	7.89	0.962782184		5.51	6.745	1.224137931	182.03	235.82	292.755	286.645
651	BMP3	mRNA	0.07	0.115	1.642857143		0.11	0.15	1.363636364	10.29	14.84	7.07	11.55
117155	CATSPER2	mRNA	1.11	1.42	1.279279279		0.915	1.88	2.054644809	26.5	60	36	47
283848	CES4A	mRNA	0.99	0.985	0.994949495		0.34	0.795	2.338235294	14.14	33.1	42.365	42.99
1487	CTBP1	mRNA	107.465	112.44	1.046294142		94.195	91.795	0.974520941	4415.39	4888.355	6910.25	7095.32
83853	ROPN1L	mRNA	0.93	1.36	1.462365591		1.56	2.155	1.381410256	29.895	43.195	19.485	28.13
2649	NR6A1	mRNA	3.32	3.215	0.968373494		1.74	1.835	1.054597701	198.865	223.31	411.065	399.395
5995	RGR	mRNA	0.155	0.07	0.451612903		0.05	0.12	2.4	1	2.69	3.72	1.62
11158	RABL2B	mRNA	7.83	7.545	0.963601533		10.07	14.19	1.409136048	383.56	566.975	317.46	308.44
1478	CSTF2	mRNA	10.82	11.585	1.070702403		14.715	8.18	0.555895345	653.445	405.335	439	488.94
284358	MAMSTR	mRNA	0.55	0.5	0.909090909		0.315	0.52	1.650793651	9.805	17.085	18.37	16.89
29883	CNOT7	mRNA	47.375	49.7	1.049076517		54.035	46.82	0.866475433	2470.18	2413.05	2253.92	2365.975
8330	HIST1H2AK	mRNA	1.05	1.255	1.195238095		0.22	0.57	2.590909091	1.5	4.12	7.825	9.275
6814	STXBP3	mRNA	9.18	10.135	1.104030501		7.585	8.515	1.122610415	306.5	363.5	399.5	445.5
54662	TBC1D13	mRNA	9.9	9.44	0.953535354		6.39	7.76	1.214397496	392.47	503.98	666.285	635.175
126626	GABPB2	mRNA	7.67	8.75	1.140808344		7.615	7.705	1.011818779	308.305	341.115	323.6	370.92
56155	TEX14	mRNA	0.56	0.675	1.205357143		0.79	0.39	0.493670886	62.5	31.5	47.5	57.5
84002	B3GNT5	mRNA	0.005	0.005	1		0.125	0.08	0.64	8.67	6.83	0.5	0.5
1296	COL8A2	mRNA	0.02	0.005	0.25		0.005	0.02	4	0.5	1.5	1.5	0.5
6536	SLC6A9	mRNA	10.48	7.005	0.668416031		6.395	23.005	3.597341673	291	1166.5	539	351.5
79674	VEPH1	mRNA	0.035	0.035	1		3.35	2.43	0.725373134	90	94.5	2.5	2.5
55690	PACS1	mRNA	61.96	50.68	0.817947063		18.63	42.68	2.29092861	1252.5	3058	4520	3684
51473	DCDC2	mRNA	0.145	0.055	0.379310345		0.12	0.115	0.958333333	8.98	9.165	11.355	4.66
27241	BBS9	mRNA	1.45	1.44	0.993103448		1.52	2.55	1.677631579	96.025	172	103.49	99.98
58499	ZNF462	mRNA	0.32	0.495	1.546875		0.87	0.59	0.67816092	148.805	107.63	59	90
2542	SLC37A4	mRNA	44.245	44.685	1.009944627		39.84	36.565	0.917796185	1427	1365.5	1650.5	1673.5
23439	ATP1B4	mRNA	0.27	0.23	0.851851852		0.295	0.51	1.728813559	22.565	41.34	22.42	19.18
10579	TACC2	mRNA	0.02	0.015	0.75		0.075	0.08	1.066666667	7.42	7.33	1.79	1.005
10721	POLQ	mRNA	8.37	7.855	0.938470729		14.95	9.64	0.644816054	1833	1227	1100.5	1036.5
1659	DHX8	mRNA	13.26	11.665	0.879713424		13.29	11.03	0.829947329	905.235	801.35	978.88	863.89
100507650	RNF212B	mRNA	0.845	0.53	0.627218935		0.22	0.175	0.795454545	4	3.5	16.5	10.5
87769	GGACT	mRNA	0.72	0.6	0.833333333		1.92	2.705	1.408854167	90.66	133.245	35.62	29.01
51747	LUC7L3	mRNA	80.71	81.68	1.012018337		94.635	134.145	1.417498811	4266.7	7203.5	3779.5	3716.115
84464	SLX4	mRNA	5.01	5.18	1.033932136		3.855	4.285	1.11154345	493.29	582.94	688.21	701.26
166929	SGMS2	mRNA	0.035	0.03	0.857142857		0.44	0.425	0.965909091	44.99	45.5	4	4
54704	PDP1	mRNA	6.32	6.63	1.049050633		1.55	2.795	1.803225806	106	203.5	468.5	492.5
54888	NSUN2	mRNA	44.79	46.685	1.042308551		51.17	32.385	0.632890365	2753.5	1852.5	2600	2722.5
3914	LAMB3	mRNA	0.03	0.03	1		1.88	2.325	1.236702128	126.5	166	2	2
51006	SLC35C2	mRNA	46.515	46.495	0.999570031		29.865	35.485	1.188180144	1240.99	1543.19	1860.775	1852.625
55929	DMAP1	mRNA	20.575	19.565	0.9509113		15.92	16.74	1.051507538	400.5	450	572.5	552
23051	ZHX3	mRNA	7.295	7.35	1.007539411		5.445	6.68	1.22681359	687.005	946.095	895.74	933.955
23522	KAT6B	mRNA	9.815	10.515	1.071319409		7.195	6.935	0.963863794	882.5	901.495	1319.495	1400.995
6426	SRSF1	mRNA	75.115	77.78	1.035478932		84.505	50.96	0.60304124	7452.9	4607.625	7078.685	7409.57
401145	CCSER1	mRNA	1.405	1.445	1.028469751		1.61	1.86	1.155279503	262.535	328.305	262.595	278.7
64395	GMCL1	mRNA	16.635	17.83	1.071836489		16.78	15.315	0.912693683	993.41	963.66	1075.67	1137.205
107986791	LOC107986791	mRNA	1.03	1.645	1.597087379		0.88	0.74	0.840909091	10.445	8.995	12.325	20.765
6304	SATB1	mRNA	6.135	6.08	0.991035045		2.91	10.08	3.463917526	236.99	822.49	517.975	470
84529	C15orf41	mRNA	3.32	3.715	1.118975904		6.43	3.705	0.576205288	293.5	178	159	176.5
55230	USP40	mRNA	3.55	3.6	1.014084507		1.885	2.805	1.48806366	161	246.1	338.745	339
1161	ERCC8	mRNA	5.32	4.92	0.92481203		3.095	2.345	0.757673667	91	77	183	166
51292	GMPR2	mRNA	18.705	16.545	0.884522855		11.59	14.14	1.220017256	337	416.5	579.5	510.5
54434	SSH1	mRNA	1.855	1.64	0.884097035		10.285	10.98	1.067574137	1274.225	1476.64	252.58	230.24
58517	RBM25	mRNA	52.355	52.44	1.001623532		31.05	22.57	0.72689211	2158.21	1668.255	3925.325	3959.505
221749	PXDC1	mRNA	0.765	1.03	1.346405229		0.285	0.135	0.473684211	10	5.5	30.5	39.5
10616	RBCK1	mRNA	35.81	35.16	0.981848646		30.12	47.145	1.565239044	953.5	1565	1299	1291
8841	HDAC3	mRNA	25.47	24.4	0.957989792		37.18	45.205	1.21584185	1133.5	1479	846	808
93611	FBXO44	mRNA	2.285	1.815	0.794310722		12.125	16.08	1.326185567	431.775	645.125	103.08	96.64
83858	ATAD3B	mRNA	15.48	17.915	1.157299742		30.835	15.13	0.49067618	1467.015	846.435	792.68	919.235
11079	RER1	mRNA	28.13	28.89	1.027017419		31.825	32.185	1.011311862	1744.725	1936.085	1624.84	1669.845
128866	CHMP4B	mRNA	147.92	156.83	1.060235262		400.72	302.53	0.754966061	10449	8352	4174.5	4455.5
59349	KLHL12	mRNA	22.315	22.585	1.012099485		14.305	17.445	1.21950367	758	986	1280	1313.5
10891	PPARGC1A	mRNA	0.94	0.585	0.622340426		3.97	7.705	1.940806045	366.795	786.915	95.77	68.5
165829	GPR156	mRNA	0.15	0.085	0.566666667		0.085	0.07	0.823529412	5.5	4	11	6.5
283629	TSSK4	mRNA	1.805	1.59	0.880886427		1.82	1.82	1	39.18	46.785	42.15	41.75
6813	STXBP2	mRNA	31.82	31.635	0.994186047		45.81	60.07	1.311285745	1368.5	1902.5	1033.5	1029.5
6185	RPN2	mRNA	220.93	209.755	0.949418368		225.3	285.3	1.266311585	8978.925	12102.785	9453.965	9021.515
440	ASNS	mRNA	51.61	38.715	0.750145321		41.62	108.015	2.595266699	1371.84	3733.985	1847.645	1359.985
130813	C2orf50	mRNA	0.49	0.775	1.581632653		0.535	0.88	1.644859813	25.83	38.045	31.64	33.035
126248	WDR88	mRNA	0.805	0.915	1.136645963		0.635	0.915	1.440944882	31.365	46.855	43.065	48.85
3310	HSPA6	mRNA	1.07	1.4	1.308411215		0.32	0.135	0.421875	12	5.5	43.5	57
23732	FRRS1L	mRNA	0.555	0.535	0.963963964		0.925	1.025	1.108108108	92.41	114.475	67.09	59.3
84263	HSDL2	mRNA	7.965	8.205	1.030131827		18.78	21.045	1.120607029	915.9	1107.305	441.595	456.99
115703	ARHGAP33	mRNA	15.375	15.095	0.981788618		20.41	16.97	0.831455169	1059.5	921.5	843.5	820.5
2972	BRF1	mRNA	9.915	10.415	1.050428643		5.435	4.51	0.829806808	269	222.1	545.115	589.055
55095	SAMD4B	mRNA	26.67	26.165	0.981064867		21.645	23.835	1.101178101	1754.91	2030.785	2266.305	2238.71
22873	DZIP1	mRNA	0.13	0.1	0.769230769		0.33	0.495	1.5	39.275	59.81	16.84	13.215
164045	HFM1	mRNA	0.03	0.01	0.333333333		0.04	0.03	0.75	2	1.5	1.5	1
10969	EBNA1BP2	mRNA	86.195	96.895	1.124137131		85.8	34.96	0.407459207	1876	808.5	2027	2292
123624	AGBL1	mRNA	0.075	0.06	0.8		0.05	0.04	0.8	9.895	8.345	10.715	11.645
80213	TM2D3	mRNA	13.16	12.68	0.963525836		17.935	14.445	0.805408419	381.5	335	306	296
1830	DSG3	mRNA	0.47	0.435	0.925531915		0.54	0.8	1.481481481	48.375	76.145	45.92	42.535
51056	LAP3	mRNA	41.715	41.59	0.997003476		49.085	43.5	0.886217785	1639.5	1545	1507	1508.5
2965	GTF2H1	mRNA	15.81	16.11	1.018975332		20.28	15.165	0.747781065	989.205	775.925	846.465	855.495
6695	SPOCK1	mRNA	0.01	0.025	2.5		0.03	0.035	1.166666667	2	2.5	1	2
55266	TMEM19	mRNA	6.7	6.905	1.030597015		15.41	12.46	0.808565866	1152.945	978.355	540.79	562.71
85446	ZFHX2	mRNA	0.06	0.095	1.583333333		0.06	0.05	0.833333333	8	7.505	9.5	14.02
23275	POFUT2	mRNA	6.945	5.46	0.786177106		10.655	15.72	1.475363679	438.5	747	317.5	265
3092	HIP1	mRNA	1.785	1.555	0.871148459		1.285	1.905	1.482490272	165.335	260	246.13	217.24
118987	PDZD8	mRNA	10.08	9.87	0.979166667		5.785	5.175	0.894554883	600.83	575.205	1073.005	1086.85
5329	PLAUR	mRNA	1.815	2.57	1.415977961		4.245	4.995	1.176678445	92.715	111.155	45.135	62.885
5817	PVR	mRNA	7.24	6.815	0.941298343		9.765	4.755	0.486943164	843.005	449.67	653.74	655.46
26276	VPS33B	mRNA	7.69	8.3	1.079323797		6.075	5.86	0.964609053	231.18	239.5	336.5	349.095
92482	BBIP1	mRNA	7.15	6.565	0.918181818		8.015	10.9	1.359950094	286.22	409.715	279.6	253.815
203245	NAIF1	mRNA	7.24	6.655	0.919198895		4.195	4.405	1.050059595	225.75	252.79	402.885	383.425
90204	ZSWIM1	mRNA	18.785	17.49	0.931062018		7.835	9.51	1.213784301	308.115	397.22	751.825	715.83
975	CD81	mRNA	19.21	18.68	0.972410203		0.76	0.635	0.835526316	18	16	481	472.5
55116	TMEM39B	mRNA	16.31	18.2	1.115879828		18.585	21.97	1.182136131	649.395	798.41	582.935	658.42
23302	WSCD1	mRNA	7.905	7.925	1.002530044		24.075	16.14	0.670404984	2242.5	1593.5	793	801.5
56683	CFAP298	mRNA	44.655	45.09	1.00974135		71.23	47.64	0.668819318	2109.1	1554.8	1379.235	1417.745
23762	OSBP2	mRNA	2.34	2.52	1.076923077		0.57	0.36	0.631578947	35.565	22.96	154.255	168.175
51512	GTSE1	mRNA	20.175	20.995	1.040644362		39.165	20.945	0.534788714	2341.99	1373.435	1411.19	1455.19
6780	STAU1	mRNA	51.54	52.215	1.013096624		30.69	32.32	1.053111763	1726.865	1906.78	3117.52	3156.5
387921	NHLRC3	mRNA	5.655	5.275	0.932802829		5.3	5.67	1.069811321	300	341	347.5	326
219927	MRPL21	mRNA	47.7	52.49	1.100419287		36.695	23.9	0.651314893	424.5	285.5	573.5	630.5
8553	BHLHE40	mRNA	43.11	38.915	0.902690791		6.5	66.02	10.15692308	316.5	3444.5	2308.98	2080.995
730112	FAM166B	mRNA	0.175	0.175	1		0.39	0.475	1.217948718	6.5	9.105	3	3
8460	TPST1	mRNA	14.475	14.48	1.000345423		4.37	3.36	0.768878719	152.115	125.22	571.495	597.125
79949	PLEKHS1	mRNA	0.08	0.125	1.5625		1.06	1.325	1.25	48.5	70	3.5	5
51527	GSKIP	mRNA	10.73	9.845	0.917520969		6.595	7.185	1.089461713	237.54	272.055	415	387
79029	SPATA5L1	mRNA	9.465	10.97	1.159006867		6.96	3.46	0.497126437	275	144	404	475
100271849	MEF2B	mRNA	2.41	1.27	0.526970954		2.2	2.595	1.179545455	50.365	63.325	60.155	31.615
23295	MGRN1	mRNA	29.4	28.23	0.960204082		28.175	29.855	1.059627329	1782.995	2088.63	2042.815	1990.965
91748	ELMSAN1	mRNA	6.98	5.64	0.808022923		5.055	5.68	1.12363996	620.5	743.405	919.395	740.545
60492	CCDC90B	mRNA	10.87	11.875	1.092456302		13.705	14.715	1.073695731	561.055	636.315	466.885	520.315
112268381	LOC112268381	mRNA	0.005	0.01	2		0.03	0.02	0.666666667	2.84	2.25	0.585	1.2
814	CAMK4	mRNA	1.16	1.37	1.181034483		1.35	1.035	0.766666667	254.625	203.355	223.09	278.29
51143	DYNC1LI1	mRNA	16.735	17.555	1.048999104		19.765	15.185	0.768277258	789.5	642.5	720	762
1373	CPS1	mRNA	0.13	0.125	0.961538462		1.5	1.11	0.74	137.55	103.915	11.505	12.51
9622	KLK4	mRNA	0.115	0.285	2.47826087		0.095	0.03	0.315789474	1.425	0.65	1.605	3.975
10090	UST	mRNA	0.355	0.355	1		0.38	0.285	0.75	26.475	21.335	26.55	25.14
6715	SRD5A1	mRNA	6.935	6.925	0.998558039		3.71	4.275	1.152291105	134.5	166	286	289
101927262	LOC101927262	mRNA	0.62	0.375	0.60483871		0.085	0.02	0.235294118	1.5	1	14	13.5
8443	GNPAT	mRNA	18.89	21.275	1.126257279		35.17	34.735	0.987631504	1395.5	1456.5	811	918.5
3162	HMOX1	mRNA	8.475	8.96	1.057227139		12.655	7.6	0.600553141	318.5	203	231	245
84868	HAVCR2	mRNA	0.695	0.61	0.877697842		4.37	3.42	0.782608696	169.42	140.255	29.24	25.835
9731	CEP104	mRNA	9.775	10.08	1.031202046		13.525	13.175	0.974121996	1085.495	1230.84	823.07	834.335
51693	TRAPPC2L	mRNA	25.03	25.705	1.026967639		11.34	9.81	0.865079365	408	376.495	974.5	1002.495
164	AP1G1	mRNA	19.84	20.01	1.008568548		22.42	19.155	0.854371097	2470.5	2232.5	2361.5	2397.5
57510	XPO5	mRNA	35.51	37.075	1.044072092		21.88	14.395	0.657906764	1887.505	1320.52	3302.88	3466.925
2022	ENG	mRNA	0.69	0.45	0.652173913		0.48	0.345	0.71875	22.5	18	37	24
5494	PPM1A	mRNA	7.125	6.89	0.967017544		6.255	7.165	1.145483613	710.5	858.5	903.5	869.5
100507747	C13orf46	mRNA	0.55	0.38	0.690909091		2.495	5.76	2.308617234	97	234	23.5	17.5
4058	LTK	mRNA	2.085	1.78	0.853717026		0.015	0.02	1.333333333	0.5	1	104.5	92.5
79188	TMEM43	mRNA	42.43	39.665	0.934833844		38.935	37.14	0.953897522	2090.5	2123	2463	2313.5
727851	RGPD8	mRNA	1.285	1.405	1.093385214		0.995	1.48	1.487437186	112.36	181.605	162.58	179.95
1048	CEACAM5	mRNA	0.375	0.335	0.893333333		0.535	0.745	1.392523364	30.075	44.81	22.595	20.705
9368	SLC9A3R1	mRNA	427.76	414.415	0.9688026		287.34	305.965	1.064818682	9480.5	10874.5	15084	14662
2904	GRIN2B	mRNA	0.005	0.005	1		0.005	0.01	2	3.355	3.325	3.515	2.01
64756	ATPAF1	mRNA	11.29	12.645	1.120017715		33.205	33.565	1.010841741	949	1015.5	349.5	393.5
10005	ACOT8	mRNA	27.61	29.575	1.071169866		15.8	17.18	1.087341772	290.085	332.155	549.815	592.46
56	ACRV1	mRNA	0.47	0.405	0.861702128		0.43	0.395	0.918604651	6.5	6.5	9.5	8
399664	MEX3D	mRNA	2.925	3.525	1.205128205		13.45	6.67	0.495910781	592.5	311	136	167
51460	SFMBT1	mRNA	3.975	4.635	1.166037736		5.45	3.74	0.686238532	563	453.5	409.5	475
167465	ZNF366	mRNA	0.09	0.065	0.722222222		0.045	0.075	1.666666667	4.645	7.95	10.17	7.395
2827	GPR3	mRNA	0.695	0.29	0.417266187		0.61	0.68	1.114754098	20.5	24.5	25.5	10.5
57547	ZNF624	mRNA	0.83	0.84	1.012048193		0.81	1.04	1.283950617	55.515	76.5	63	64.5
6728	SRP19	mRNA	33.295	31.16	0.935876258		35.31	35.3	0.999716794	843.525	892.7	845.535	797.555
55312	RFK	mRNA	14.11	15.3	1.084337349		12.93	11.53	0.891724671	558.91	531.13	654.46	717.01
8526	DGKE	mRNA	8.1	7.785	0.961111111		10.47	10.35	0.988538682	1299.965	1404.055	1059.09	1072.27
55355	HJURP	mRNA	37.195	39.835	1.070977282		29.96	18.695	0.623998665	1255.415	837.945	1655.43	1779.375
22927	HABP4	mRNA	5.87	5.665	0.965076661		3.07	2.92	0.951140065	130.5	130.5	269.5	260.5
9807	IP6K1	mRNA	10.205	10.28	1.007349339		14.835	13.12	0.884395012	1045	996	783	797
65078	RTN4R	mRNA	0.29	0.255	0.879310345		0.345	0.205	0.594202899	10.5	6.5	9.5	8.5
8682	PEA15	mRNA	77.995	69.09	0.885826014		75.55	77.53	1.026207809	2984.5	3291.5	3347	2984.5
5000	ORC4	mRNA	50.21	52.865	1.052877913		46.165	50.14	1.086104191	4786.755	5493.455	5658.545	5976.265
6880	TAF9	mRNA	74.61	77.985	1.045235223		70.12	53.925	0.769038791	1369.33	1119.825	1564.795	1649.155
8518	ELP1	mRNA	10.28	11.12	1.081712062		14.295	11.055	0.773347324	1203	985.5	933.5	1015.5
150356	CHADL	mRNA	0.105	0.06	0.571428571		0.13	0.155	1.192307692	5.155	7.7	4.62	2.565
130888	FBXO36	mRNA	1.06	0.965	0.910377358		0.165	0.44	2.666666667	9.52	26	58.59	55.21
196792	FAM24B	mRNA	5.17	5.085	0.983558994		3.99	3.595	0.901002506	47.5	46	65.5	64.5
8225	GTPBP6	mRNA	13.815	13.32	0.964169381		18.56	14.735	0.793911638	678.375	605.53	546.695	530.9
30850	CDR2L	mRNA	4.87	5.61	1.151950719		0.4	0.07	0.175	22.5	4	296.5	345
100528062	ARMCX5-GPRASP2	mRNA	0.17	0.165	0.970588235		0.265	0.245	0.924528302	24.545	24.815	17.825	17.105
7284	TUFM	mRNA	330.03	341.305	1.034163561		169.245	105.97	0.626133711	4984	3296.5	10564.5	10963
79853	TM4SF20	mRNA	0.14	0.13	0.928571429		0.215	0.225	1.046511628	7.98	8.925	5.475	5.175
79727	LIN28A	mRNA	0.425	0.33	0.776470588		0.46	0.645	1.402173913	29.795	43.88	29.7	23.505
2033	EP300	mRNA	22.95	22.99	1.001742919		25.625	26.53	1.035317073	3617.015	3958.48	3510.335	3536.5
54765	TRIM44	mRNA	43.265	43.655	1.009014215		21.495	16.25	0.755989765	2096.5	1679.5	4560	4628
7020	TFAP2A	mRNA	6.905	6.195	0.897175959		4.325	4.925	1.138728324	243.5	286.5	431	389
84133	ZNRF3	mRNA	2.445	2.77	1.132924335		3.235	1.765	0.545595054	351.37	210.38	289.56	327.945
340719	NANOS1	mRNA	7.425	7.15	0.962962963		1.02	1.425	1.397058824	65.705	97.99	517.175	502.55
81552	VOPP1	mRNA	144.76	134.755	0.930885604		154.58	205.78	1.33122008	7011.46	9891.98	7219.325	6694.735
57109	REXO4	mRNA	26.925	26.725	0.992571959		19.665	11.15	0.566997203	723	450	1077	1092.5
4849	CNOT3	mRNA	37.815	35.685	0.943673146		41.62	42.58	1.023065834	1913.5	2076.685	1876.5	1785.285
3038	HAS3	mRNA	0.465	0.3	0.64516129		0.28	0.195	0.696428571	17.23	14	34	21.505
3416	IDE	mRNA	15.18	15.585	1.026679842		18.95	12.895	0.680474934	1561.87	1151.88	1360.715	1429.895
10898	CPSF4	mRNA	46.155	40.015	0.866969992		32.805	31.8	0.969364426	1126.725	1151.04	1633.115	1424.325
3587	IL10RA	mRNA	6.22	5.09	0.818327974		24.19	24.89	1.028937578	1413.295	1542.37	392.045	325.09
984	CDK11B	mRNA	34.045	34.205	1.004699662		35.99	29.815	0.828424562	1729.48	1537.965	1770.15	1799.79
29080	CCDC59	mRNA	35.12	33.915	0.965689066		27.265	20.5	0.751879699	698	557.5	970.5	941
6532	SLC6A4	mRNA	0.2	0.22	1.1		0.31	0.37	1.193548387	33.085	41.78	22.665	25.47
122704	MRPL52	mRNA	30.745	31.945	1.039030737		18.02	14.32	0.794672586	199.27	161.16	337.92	368.635
55054	ATG16L1	mRNA	5.35	5.795	1.08317757		5.905	4.9	0.82980525	314.5	268	304.5	328
51035	UBXN1	mRNA	85.275	81.615	0.957080035		56.075	59.14	1.054658939	1030	1154	1674.5	1628
55851	PSENEN	mRNA	57.335	52.145	0.909479376		40.115	51.56	1.285304749	754.065	1032.495	1167.005	1065.01
158405	KIAA1958	mRNA	4.895	4.45	0.909090909		2.595	2.445	0.942196532	441.195	413.36	835.245	771.905
51280	GOLM1	mRNA	220.89	190.635	0.863031373		49.055	33.555	0.684028132	2422.895	1774.965	11906.125	10258.63
493861	EID3	mRNA	0.255	0.175	0.68627451		0.17	0.125	0.735294118	4	3	6.5	4.5
340385	ZNF517	mRNA	0.655	0.755	1.152671756		1	1.605	1.605	65.28	110.105	61.3	60.11
55872	PBK	mRNA	20.365	24.015	1.179229069		32.045	14.59	0.455297238	1077.5	519	735	874
1238	ACKR2	mRNA	1.01	0.805	0.797029703		0.77	1.105	1.435064935	36.485	55.7	51.71	41.58
9832	JAKMIP2	mRNA	0.135	0.145	1.074074074		4.605	5.585	1.212812161	664.405	867.7	21.235	23.23
653061	GOLGA8S	mRNA	8.32	7.69	0.924278846		0.925	2.805	3.032432432	79.7	267.08	809.39	745.175
390595	UBAP1L	mRNA	1.01	1.03	1.01980198		1.105	1.82	1.647058824	231.875	345.38	172.11	168.96
9736	USP34	mRNA	16.005	16.515	1.031865042		15.78	17.805	1.128326996	2880	3431	3158.5	3283
550643	NBDY	mRNA	6.775	5.97	0.881180812		11.11	13.58	1.222322232	421.375	549.695	277.785	246.5
100532736	MINOS1-NBL1	mRNA	0.655	0.365	0.557251908		0.37	0.375	1.013513514	13.01	14.005	24.46	13.835
57787	MARK4	mRNA	13.955	12.355	0.885345754		5.68	11.06	1.947183099	326	670.5	864.5	757.5
400713	ZNF880	mRNA	1.95	2.145	1.1		0.7	0.875	1.25	55.395	72.815	117.38	132.42
200315	APOBEC3A	mRNA	1.435	1.16	0.808362369		1.92	2.72	1.416666667	42.625	64.85	34.95	27.985
64428	CIAO3	mRNA	14.48	13.3	0.918508287		13.35	13.395	1.003370787	457	486	534.5	494
64116	SLC39A8	mRNA	51.765	48.625	0.939341254		48.6	40.725	0.837962963	2288.23	2024.595	2665.54	2460.72
51255	RNF181	mRNA	98.365	91.845	0.933716261		45.06	66.655	1.479249889	514.81	809.6	1197.5	1123.15
171024	SYNPO2	mRNA	0.24	0.335	1.395833333		0.34	0.46	1.352941176	38.125	48.6	21.735	28.93
3543	IGLL1	mRNA	61.345	59.62	0.971880349		3.49	4.96	1.421203438	42.705	64.995	803.23	786.595
5989	RFX1	mRNA	6.435	6.415	0.996891997		6.72	7.935	1.180803571	476.005	602.5	493	495.5
55748	CNDP2	mRNA	73.95	81.02	1.095605139		104.455	90.325	0.864726437	4398.375	4033.36	3385.585	3729.68
149461	CLDN19	mRNA	0.375	0.455	1.213333333		0.115	0.305	2.652173913	6.185	15.465	19.495	24.505
54442	KCTD5	mRNA	32.97	33.32	1.010615711		37.105	38.345	1.033418677	1458	1602	1400.5	1420.5
3718	JAK3	mRNA	5.48	6.125	1.11770073		9.005	8.9	0.988339811	723.715	764.365	492.83	547.545
10951	CBX1	mRNA	44.83	48.005	1.07082311		35.345	27.83	0.787381525	1257.5	1055	1719.5	1858
79363	CPLANE2	mRNA	1.125	1.24	1.102222222		1.65	1.45	0.878787879	40.5	38	30	33.5
201164	PLD6	mRNA	0.36	0.345	0.958333333		8.115	5.445	0.670979667	339.715	244.395	18.465	18.51
221481	ARMC12	mRNA	0.845	0.82	0.970414201		0.235	0.545	2.319148936	5.51	13.59	26.525	27.515
387990	TOMM20L	mRNA	0.12	0.285	2.375		0.38	0.205	0.539473684	3	2.09	1	2.56
84954	MPND	mRNA	8.315	7.75	0.932050511		11.155	10.68	0.957418198	286.5	293.5	229	215
10954	PDIA5	mRNA	18.46	14.71	0.796858072		18.56	31.34	1.688577586	539.5	980.5	586	470
117531	TMC1	mRNA	0.17	0.075	0.441176471		0.095	0.225	2.368421053	4.77	12.195	9.655	4.17
8763	CD164	mRNA	39.99	40.715	1.018129532		110.145	123.33	1.119705842	5726	6809.5	2258	2282
1737	DLAT	mRNA	32.68	33.69	1.030905753		31.22	18.93	0.606342088	1784.595	1142.23	1981.52	2057.275
653319	KIAA0895L	mRNA	10.92	9.73	0.891025641		10.81	12.975	1.200277521	588.27	749	648.045	578.6
22926	ATF6	mRNA	35.78	35.76	0.999441029		34.04	23.285	0.684048179	2686.06	2666.445	2841.05	2794.205
136319	MTPN	mRNA	28.22	26.98	0.956059532		29.685	34.505	1.162371568	1849.5	2286.25	1902.75	1830
8336	HIST1H2AM	mRNA	8.325	8.715	1.046846847		1.34	0.545	0.406716418	9.77	4.07	65.585	69.195
8877	SPHK1	mRNA	1.055	1.03	0.976303318		0.94	0.58	0.617021277	28	19.5	35	34.5
145781	GCOM1	mRNA	0.02	0.025	1.25		0.03	0.02	0.666666667	2.715	1.85	1.81	2.13
54788	DNAJB12	mRNA	13.43	13.43	1		19.25	17.075	0.887012987	1027.5	957	768.5	776
400	ARL1	mRNA	8.645	9.515	1.100636206		20.46	23.415	1.144428152	1061	1291	482.5	535.5
93589	CACNA2D4	mRNA	0.2	0.185	0.925		0.135	0.185	1.37037037	11.5	17	19	17.5
54583	EGLN1	mRNA	27.165	24.93	0.917725014		12.365	43.575	3.524059846	818.965	2984.875	1898.065	1760.175
64708	COPS7B	mRNA	34.975	34.33	0.981558256		23.11	19.765	0.855257464	917.35	837.78	1418.415	1399.76
1081	CGA	mRNA	0.07	0.03	0.428571429		0.035	0.145	4.142857143	0.48	2.055	1.005	0.445
105372704	LOC105372704	mRNA	0.33	0.445	1.348484848		0.81	0.315	0.388888889	21.5	9	9.49	13
3937	LCP2	mRNA	0.03	0.08	2.666666667		26.43	19.755	0.747446084	1823	1433.5	2.5	6
805	CALM2	mRNA	350.085	374.755	1.0704686		337.805	222.26	0.657953553	7266	5059	7963	8577.5
168620	BHLHA15	mRNA	49.81	36.68	0.736398314		21.915	26.375	1.203513575	237.5	305	586.5	431
27012	KCNV1	mRNA	0.3	0.23	0.766666667		0.435	0.465	1.068965517	48.9	55.475	36.92	28.14
643699	GOLGA8N	mRNA	0.085	0.035	0.411764706		0.215	0.14	0.651162791	18.54	12.65	7.875	3.095
10000	AKT3	mRNA	5.87	6.65	1.132879046		7.3	9.305	1.274657534	589.46	755.425	455.17	520.14
7764	ZNF217	mRNA	47.43	45.03	0.949399114		33.095	42.88	1.295663998	3044	4168.5	4706	4512
102724378	LOC102724378	mRNA	0.95	1.455	1.531578947		0.83	1.995	2.403614458	14.5	37	21.5	29.5
64854	USP46	mRNA	1.78	1.91	1.073033708		2.14	1.58	0.738317757	274.87	215.265	246.13	266.755
5728	PTEN	mRNA	38.68	39.74	1.027404343		19.285	27.89	1.446201711	2707.5	4165.5	5870.995	6070
8641	PCDHGB4	mRNA	0.05	0.055	1.1		0.025	0.08	3.2	1.935	3.335	4.055	4.58
27198	HCAR1	mRNA	0.755	0.6	0.794701987		0.79	0.95	1.202531646	37.62	48.03	38.82	31.015
51170	HSD17B11	mRNA	5.225	5.31	1.016267943		9.23	13.47	1.459371614	277	420.5	169.5	173.5
23283	CSTF2T	mRNA	14.54	14.27	0.981430536		15.705	10	0.636739892	1035.5	702.5	1033	1023
107984751	LOC107984751	mRNA	0.145	0.125	0.862068966		0.2	0.16	0.8	39.05	33.89	30.985	26.91
9689	BZW1	mRNA	77.285	75.06	0.971210455		65.995	60.49	0.91658459	3130.5	3044	3959.5	3860
22828	SCAF8	mRNA	16.81	16.81	1		7.645	6.57	0.859385219	621.5	557	1476	1478.5
345611	IRGM	mRNA	0.355	0.445	1.253521127		0.695	0.76	1.09352518	18.26	21.62	10.125	13.795
7298	TYMS	mRNA	203.775	222.79	1.093313704		193.015	119.475	0.618993342	4810.84	3146.775	5509.635	6058.14
23307	FKBP15	mRNA	13.48	13.025	0.966246291		12.165	20.46	1.681874229	856	1527	1022.5	991
9314	KLF4	mRNA	0.73	0.835	1.143835616		1.1	1.475	1.340909091	51.5	72.5	37	42.5
22890	ZBTB1	mRNA	11.925	12.585	1.055345912		10.71	13.515	1.261904762	658.095	883.065	796.13	838.985
2811	GP1BA	mRNA	1.215	0.76	0.625514403		0.745	1.685	2.261744966	30	72.5	53.5	33.5
8836	GGH	mRNA	66.185	65.895	0.995618343		45.145	34.555	0.765422527	1068.235	868.58	1701.26	1699.38
57621	ZBTB2	mRNA	11	11.245	1.022272727		6.7	6.255	0.93358209	360.41	350.645	629.24	642.425
8804	CREG1	mRNA	310.11	300.41	0.968720776		64.535	67.45	1.045169288	2078.5	2317.5	10757.5	10531.5
23309	SIN3B	mRNA	9.93	9.22	0.928499496		9.62	12.6	1.30977131	767	997	851	799.5
26136	TES	mRNA	41.99	35.27	0.839961896		47.545	87.97	1.850247134	2071.615	4078.525	1985.765	1675.87
148534	TMEM56	mRNA	1.275	1.285	1.007843137		2.105	2.57	1.220902613	233.905	303.3	153.93	155.515
5198	PFAS	mRNA	23.055	24.39	1.05790501		25.435	9.405	0.36976607	2151.955	839.875	2027.95	2211.295
7484	WNT9B	mRNA	0.575	0.49	0.852173913		0.595	1.14	1.915966387	25.3	51.31	26.48	22.585
5021	OXTR	mRNA	0.37	0.51	1.378378378		1.615	0.76	0.470588235	108	52.485	26.5	37
7134	TNNC1	mRNA	0.765	0.465	0.607843137		0.515	1.525	2.961165049	5.5	17.5	9	5.5
91	ACVR1B	mRNA	3.53	3.65	1.033994334		1.38	1.44	1.043478261	98	113.5	278.5	290
1145	CHRNE	mRNA	0.19	0.23	1.210526316		0.06	0.18	3	2.27	7.27	8.02	8.58
7923	HSD17B8	mRNA	59.96	54.66	0.911607738		19.085	28.35	1.485459785	296	472	1010	922
7352	UCP3	mRNA	0.455	0.39	0.857142857		1.355	1.605	1.184501845	50.5	63	19	16
963	CD53	mRNA	0.09	0.195	2.166666667		58.065	79.205	1.364074744	1449.5	2094.5	3.5	5
84992	PIGY	mRNA	23.525	24.525	1.04250797		23.74	24.92	1.049705139	506.92	567.295	542.26	568.475
9443	MED7	mRNA	8.625	9.855	1.142608696		9.13	10.295	1.127601314	161.5	190	164.5	188.5
144717	PHETA1	mRNA	3.095	2.695	0.870759289		0.93	0.895	0.962365591	48.005	44.635	141.555	119.105
64978	MRPL38	mRNA	55.12	57.455	1.042362119		57.245	36.02	0.62922526	1426	950.5	1478.5	1551.5
10888	GPR83	mRNA	0.3	0.28	0.933333333		0.295	0.605	2.050847458	20.305	43.61	22.32	21.03
8344	HIST1H2BE	mRNA	0.17	0.09	0.529411765		0.175	0.08	0.457142857	1.12	0.56	1.215	0.65
3904	LAIR2	mRNA	1.785	1.57	0.879551821		0.31	0.195	0.629032258	3.08	2.1	19.33	17.045
8337	HIST2H2AA3	mRNA	38.74	47.57	1.227929788		3.665	8.66	2.362892224	29.53	73.42	336.485	416.455
347732	CATSPER3	mRNA	0.515	0.64	1.242718447		0.65	0.74	1.138461538	14	17	12	15
6018	RLF	mRNA	6.495	6.395	0.984603541		6.005	13.975	2.327227311	596	1467	702	689.5
55998	NXF5	mRNA	0.055	0.02	0.363636364		0.14	0.13	0.928571429	4	4.5	1.5	0.5
64855	FAM129B	mRNA	2.58	2.93	1.135658915		1.7	1.915	1.126470588	104	127	174.5	197.5
9780	PIEZO1	mRNA	57.915	56.055	0.967883968		42.645	39.205	0.919334037	5559.5	5441	8195.5	7972.5
6119	RPA3	mRNA	16.69	17.985	1.077591372		15.575	9.275	0.595505618	488.965	307.805	565.515	614.5
8928	FOXH1	mRNA	0.13	0.205	1.576923077		0.195	0.475	2.435897436	6.705	17.68	4.87	7.845
445329	SULT1A4	mRNA	6.49	5.485	0.845146379		14.54	16.88	1.160935351	320.625	393.155	155.005	131.21
165918	RNF168	mRNA	10.63	10.225	0.961900282		13.745	14.01	1.019279738	1181.35	1278.55	993.33	958.525
11197	WIF1	mRNA	0.03	0.015	0.5		0.015	0.015	1	0.5	0.5	1	0.5
10959	TMED2	mRNA	85.35	84.3	0.987697715		82.805	85.4	1.031338687	2801.5	3070.5	3116.5	3096.5
148014	TTC9B	mRNA	0.205	0.06	0.292682927		0.23	0.15	0.652173913	3	2.5	4	1
100526783	C15orf38-AP3S2	mRNA	0.14	0.455	3.25		0.225	0.345	1.533333333	22.92	37.265	15.645	50.01
8985	PLOD3	mRNA	26.37	26.465	1.003602579		33.895	28.495	0.840684467	1614	1443	1350	1368
692312	PPAN-P2RY11	mRNA	6.475	6.425	0.992277992		11.785	6.205	0.526516759	617.25	342.96	368.215	364.835
9095	TBX19	mRNA	1.255	1.2	0.956175299		0.535	1.155	2.158878505	24	55.07	61.5	59
6523	SLC5A1	mRNA	0.01	0.055	5.5		0.03	0.07	2.333333333	2.16	5	1	1.5
1140	CHRNB1	mRNA	3.195	2.68	0.838810642		2.395	3.44	1.436325678	92.995	141.985	135.41	113.64
107983947	107983947	mRNA	0.135	0.11	0.814814815		0.03	0.115	3.833333333	0.5	2	2.5	2
388407	C17orf82	mRNA	0.02	0.15	7.5		0.06	0.04	0.666666667	1.5	1	0.5	4
9793	CKAP5	mRNA	38.53	42.345	1.099013756		38.805	24.355	0.627625306	4194.5	2781	4485	4976
10437	IFI30	mRNA	73.79	79.13	1.072367529		70.775	43.8	0.618862593	1136.5	745	1280	1380
5193	PEX12	mRNA	2.485	2.285	0.919517103		3.16	2.445	0.773734177	135.5	111.5	115	106.5
54554	WDR5B	mRNA	1.17	1.29	1.102564103		1.885	2.4	1.273209549	126.475	171.605	85.125	94.58
3488	IGFBP5	mRNA	0.12	0.125	1.041666667		0.18	0.195	1.083333333	18	20.5	13.5	13.5
342510	CD300E	mRNA	0.025	0.02	0.8		0.105	0.07	0.666666667	4.765	4.19	1.35	1.285
196	AHR	mRNA	1.565	1.525	0.974440895		3.26	3.25	0.996932515	327.745	346.885	169.53	167.285
6657	SOX2	mRNA	10.18	9.91	0.973477407		23.44	21.45	0.915102389	939.995	902.495	440.5	431.5
10404	CPQ	mRNA	0.125	0.09	0.72		1.565	1.475	0.942492013	48.5	48.5	4	3
199731	CADM4	mRNA	0.945	0.98	1.037037037		0.78	1.175	1.506410256	26	41	34.5	35.5
51124	IER3IP1	mRNA	44.255	44.77	1.011637103		45.185	39.67	0.877946221	1073.5	1001	1134.5	1154.5
4712	NDUFB6	mRNA	25.395	25.08	0.987595983		32.27	23.2	0.718933994	428.5	327.5	363.5	361
112268140	LOC112268140	mRNA	0.115	0.12	1.043478261		0.025	0.045	1.8	0.76	1.46	3.65	3.865
7321	UBE2D1	mRNA	7.51	8.165	1.087217044		8.135	6.11	0.751075599	345	274.42	343	374.5
100463482	MTRNR2L6	mRNA	38.615	37.765	0.977987829		87.435	111.745	1.278035112	1922.8	2619.28	924.465	903.52
80099	C7orf69	mRNA	0.05	0.095	1.9		0.1	0.235	2.35	1	2.55	0.545	1.03
7184	HSP90B1	mRNA	320.94	317.42	0.989032218		681.27	698.195	1.024843307	31162.5	34039	15782	15755.5
107984399	LOC107984399	mRNA	0.075	0.03	0.4		0.05	0.03	0.6	5.905	3.295	9.035	3.94
26648	OR7E24	mRNA	10.805	9.66	0.894030541		7.415	7.66	1.033041133	118.045	129.58	186.23	167.29
107987364	LOC107987364	mRNA	1.885	1.575	0.835543767		2.415	3.865	1.600414079	56.475	96.75	47.72	40.16
56984	PSMG2	mRNA	60.71	59.195	0.975045297		47.795	35.47	0.742127838	803	616.5	1080.5	1067.5
5412	UBL3	mRNA	2.79	2.51	0.899641577		1.83	2.005	1.095628415	127.5	148.5	210.5	190.5
112268284	LOC112268284	mRNA	0.24	0.24	1		0.225	0.26	1.155555556	6	7.5	7	7
3667	IRS1	mRNA	5.99	5.625	0.939065109		5.565	6.18	1.110512129	783.5	916.5	914.025	862.995
4643	MYO1E	mRNA	0.57	0.675	1.184210526		0.545	0.54	0.990825688	38	40	47	52
202658	TRIM39-RPP21	mRNA	2.485	1.945	0.782696177		0.94	1.08	1.14893617	23.375	27.495	67.955	52.69
661	POLR3D	mRNA	18.93	20.035	1.058372953		21.615	14.985	0.693268563	658.5	487.5	624	665
665	BNIP3L	mRNA	70.045	59.185	0.844956813		9.945	73.415	7.382101559	557	4367.5	4322	3644.5
64328	XPO4	mRNA	7.305	7.385	1.010951403		8.1	4.765	0.588271605	1020.55	614.92	995.76	1006.955
23635	SSBP2	mRNA	27.845	28.55	1.025318729		31.47	30.46	0.967905942	1336.75	1433.51	1164.73	1199.06
54439	RBM27	mRNA	9.755	9.415	0.965146079		9.785	6.85	0.700051099	1027.5	763.5	1108	1074
64109	CRLF2	mRNA	0.015	0.08	5.333333333		3.445	4.8	1.393323657	90.46	132.16	0.38	2.355
64794	DDX31	mRNA	4.485	5.975	1.332218506		8.45	4.27	0.505325444	548	299.695	318.67	386.045
34	ACADM	mRNA	12.335	12.445	1.008917714		22.025	21.79	0.989330306	916.5	965	553.5	564
10927	SPIN1	mRNA	11.28	11.845	1.050088652		15.155	11.405	0.752556912	1104	878.5	889.5	938.505
51645	PPIL1	mRNA	37.935	39.4	1.03861869		26.005	11.58	0.445298981	716	339	1125.98	1175.48
55316	RSAD1	mRNA	12.97	12.705	0.979568234		12.68	10.28	0.810725552	514.885	446.57	566.77	560.595
56114	PCDHGA1	mRNA	0.865	1.21	1.398843931		0.03	0.015	0.5	1.615	0.99	52.115	85.92
7475	WNT6	mRNA	0.12	0.065	0.541666667		0.115	0.195	1.695652174	3.105	5.5	3.5	2
442590	SPDYE5	mRNA	0.52	0.61	1.173076923		0.355	0.7	1.971830986	17.885	37.625	28.39	33.57
100506571	LOC100506571	mRNA	0.23	0.195	0.847826087		0.235	0.265	1.127659574	24.955	30.62	26.805	22.955
1808	DPYSL2	mRNA	82.515	77.955	0.94473732		42.855	36.1	0.842375452	3175.5	2835.5	6645	6305.5
8473	OGT	mRNA	27.52	25.485	0.926053779		69.475	133.415	1.920331054	7964.5	16265	3227	3025
114822	RHPN1	mRNA	0.885	0.67	0.757062147		10.32	10.695	1.036337209	688.5	753.5	62.5	47
90333	ZNF468	mRNA	4.045	4.03	0.996291718		3.595	3.585	0.997218359	236.24	247.92	283.34	284.02
3475	IFRD1	mRNA	11.71	9.05	0.772843723		22.48	30.48	1.355871886	885.505	1251.925	483.945	384.51
51531	TRMO	mRNA	4.575	4.935	1.078688525		8.595	8.225	0.956951716	362.5	424.25	215.45	226.55
57579	FAM135A	mRNA	2.765	2.955	1.068716094		4.455	5.55	1.245791246	406.065	525.82	271.035	287.19
26574	AATF	mRNA	45.29	48.445	1.069662177		63.305	39.55	0.624753179	2128	1402	1635.5	1761.5
342372	PKD1L3	mRNA	0.02	0.01	0.5		0.03	0.035	1.166666667	2	3	1	1
105373314	LOC105373314	mRNA	0.055	0.025	0.454545455		0.03	0.025	0.833333333	0.5	0.5	1	0.5
100996274	LOC100996274	mRNA	0.035	0.105	3		0.065	0.115	1.769230769	5.35	9.9	3.265	9.055
55920	RCC2	mRNA	84.08	90.685	1.078556137		81.065	51.535	0.635724419	5173	3510.5	5775	6297
4018	LPA	mRNA	0.045	0.045	1		0.03	0.07	2.333333333	2.885	7.5	5	5.5
92421	CHMP4C	mRNA	0.42	0.63	1.5		2.155	3.875	1.798143852	63.175	120.95	13.295	20.13
348751	FTCDNL1	mRNA	4.87	4.85	0.995893224		2.345	1.855	0.791044776	38.95	38.93	108.75	109.455
94235	GNG8	mRNA	0.49	0.44	0.897959184		0.485	0.69	1.422680412	24.165	36.345	25.6	23.9
1130	LYST	mRNA	1.28	1.06	0.828125		2.03	4.735	2.332512315	391.305	926.685	242.73	203.755
7348	UPK1B	mRNA	0.49	0.51	1.040816327		0.5	0.77	1.54	16.465	26.715	17.235	18.12
1750	DLX6	mRNA	2.155	2.975	1.380510441		0.2	0.05	0.25	6.02	1.51	68.975	96.21
92610	TIFA	mRNA	19.315	16.34	0.845974631		11.67	15.965	1.368037704	573.5	835.5	1031	875.5
6652	SORD	mRNA	59.435	65.62	1.104063262		7.745	4.23	0.546158812	348	202	2883	3191.5
100533952	RBAK-RBAKDN	mRNA	0.32	0.265	0.828125		0.15	0.665	4.433333333	2.015	9.365	4.68	3.84
728026	PTMAP12	mRNA	0.55	0.58	1.054545455		1.3	1.155	0.888461538	20.23	18.84	9.22	9.86
54780	NSMCE4A	mRNA	43.075	44.13	1.024492165		50.545	39.795	0.787318231	1166.86	1000.34	1062.945	1095.04
221927	BRAT1	mRNA	20.91	20.695	0.989717838		20.39	16.385	0.803580186	952.5	810	1070	1069
9765	ZFYVE16	mRNA	3.295	3.65	1.107738998		3.235	4.71	1.455950541	405.445	763.78	510.34	548.315
2054	STX2	mRNA	14.335	13.915	0.970701081		6.615	7.49	1.132275132	332.675	382.55	836.155	821.92
389643	NUGGC	mRNA	1.82	1.73	0.950549451		15.66	18.93	1.208812261	925.465	1229.275	88.125	80.6
8566	PDXK	mRNA	15.64	15.545	0.993925831		50.01	49.425	0.98830234	5793.045	6102.925	1972.715	1963.185
6143	RPL19	mRNA	1557.585	1583.745	1.016795231		1410.265	1665.165	1.180746172	15923.5	20019	19006.5	19418.5
353149	TBC1D26	mRNA	6.275	5.21	0.830278884		4.455	9.1	2.042648709	132.2	287.035	203.38	169.31
441864	TARM1	mRNA	0.275	0.17	0.618181818		0.235	0.385	1.638297872	4.48	7.805	5.685	3.605
23555	TSPAN15	mRNA	2.01	1.795	0.893034826		1.05	0.61	0.580952381	44.11	54.455	72.8	75.355
160419	C12orf50	mRNA	8.74	9.9	1.132723112		8.925	10.545	1.181512605	555.325	692.545	590.255	671.63
11167	FSTL1	mRNA	0.235	0.335	1.425531915		0.18	0.23	1.277777778	11	15	16	22.5
64745	METTL17	mRNA	21.53	23.605	1.096377148		20.22	17.435	0.862265084	525	482	611.5	670
345930	ECT2L	mRNA	0.165	0.095	0.575757576		0.19	0.33	1.736842105	12.94	24.015	12.45	7.315
2620	GAS2	mRNA	40.345	41.63	1.031850291		21.53	25.55	1.18671621	718.14	898.37	1459.685	1531.355
23271	CAMSAP2	mRNA	12.74	11.815	0.927394035		7.64	7.005	0.916884817	867	831.5	1539.5	1451.5
26229	B3GAT3	mRNA	34.755	31.96	0.919579917		46.165	49.69	1.076356547	1225.7	1418.94	1018.14	951.95
23248	RPRD2	mRNA	36.46	37.405	1.025918815		35.955	32.04	0.891113892	3289	3146	3640	3615.5
85442	KNDC1	mRNA	0.29	0.215	0.74137931		0.295	0.46	1.559322034	12.655	21.385	13.6	10.15
53833	IL20RB	mRNA	0.575	0.585	1.017391304		0.51	0.395	0.774509804	16.5	13	19.5	20
23333	DPY19L1	mRNA	24.46	26.195	1.070932134		37.76	34.59	0.916048729	2988	2882.5	2086	2251.5
51100	SH3GLB1	mRNA	9.945	9.16	0.921065862		16.155	22.21	1.374806561	1484.61	2310.68	910.205	915.42
1831	TSC22D3	mRNA	27.855	16.815	0.60366182		10.635	51.91	4.881053126	328.5	1707.5	954	569.5
57118	CAMK1D	mRNA	11.385	9.995	0.87790953		11.54	16.82	1.457538995	1226.295	1968.205	1343.225	1156.66
80185	TTI2	mRNA	10.755	10.545	0.980474198		9.335	6.39	0.684520621	408.83	298.815	481.695	475.36
54961	SSH3	mRNA	4.7	4.19	0.891489362		0.195	0.21	1.076923077	9	10	234	211.5
6188	RPS3	mRNA	779.645	802.43	1.02922484		576.34	732.24	1.270500052	13051.7	17637	19120.5	19745
23421	ITGB3BP	mRNA	31.07	31.715	1.020759575		45.1	33.83	0.750110865	740.51	582.345	538	556.5
26164	MTG2	mRNA	15.885	16.79	1.056971986		14.07	10.135	0.720326937	843.475	635.18	1019.38	1102.045
6915	TBXA2R	mRNA	1.155	0.915	0.792207792		1.755	1.81	1.031339031	72.79	78.865	50.725	40.765
6919	TCEA2	mRNA	7.48	5.77	0.771390374		3.005	6.235	2.074875208	63.5	138	166	133
93550	ZFAND4	mRNA	0.685	0.755	1.102189781		2.305	2.27	0.984815618	146.315	159.29	49.09	50.115
80273	GRPEL1	mRNA	12.56	14.545	1.158041401		18.8	13.865	0.7375	841	659.5	605.5	705
4850	CNOT4	mRNA	9.405	10.06	1.069643806		17.9	14.78	0.825698324	992.5	870	550.5	602.5
4952	OCRL	mRNA	3.89	3.945	1.014138817		4.91	4.99	1.016293279	379.5	427	331.5	339.5
116842	LEAP2	mRNA	0.895	0.555	0.620111732		1.795	1.655	0.922005571	19.5	19	10.5	6.5
147968	CAPN12	mRNA	0.405	0.38	0.938271605		1.65	4.185	2.536363636	70.065	188.81	18.98	17.01
222537	HS3ST5	mRNA	0.21	0.17	0.80952381		0.05	0.13	2.6	3	8.5	13.5	11.5
6949	TCOF1	mRNA	43.66	45.845	1.050045809		57.9	22.245	0.384196891	4568	1841.5	3682	3902.5
405	ARNT	mRNA	33.485	33.56	1.002239809		22.215	29.595	1.332207968	1533	2220	2559	2586
404636	FAM45A	mRNA	32.515	27.61	0.849146548		10.83	26.015	2.40212373	438	1142.5	1435	1205
5001	ORC5	mRNA	18.615	19.36	1.040021488		22.19	11.705	0.52748986	693	384	625	654
57553	MICAL3	mRNA	8.195	8.38	1.022574741		11.11	10.17	0.915391539	1521.115	1490.075	1236.505	1272.33
90993	CREB3L1	mRNA	0.015	0.005	0.333333333		0.035	0.045	1.285714286	1.5	1.73	0.5	0.215
147179	WIPF2	mRNA	11.49	10.705	0.931679721		12.215	13.335	1.091690544	1220.13	1451.635	1234.435	1170.725
10999	SLC27A4	mRNA	11.09	12.025	1.084310189		16.495	8.34	0.50560776	760	409	552.5	600.5
9121	SLC16A5	mRNA	0.195	0.195	1		0.225	0.21	0.933333333	13.33	13.48	12.215	12.675
58515	SELENOK	mRNA	28.93	26.585	0.918942274		39.105	45.625	1.166730597	669.5	834.5	536	494.5
55327	LIN7C	mRNA	7.035	7.35	1.044776119		6.245	7.15	1.144915933	486.785	591.365	592.215	622.45
440574	MINOS1	mRNA	12.08	13.155	1.088990066		14.9	10.19	0.683892617	893.7	647.94	777.355	853.83
6942	TCF20	mRNA	13.27	13.625	1.026752072		12.595	8.945	0.710202461	1493.5	1119	1703.5	1754.5
90338	ZNF160	mRNA	8.295	8.595	1.036166365		0.67	0.765	1.141791045	33.49	43.105	607.38	629.03
283987	HID1	mRNA	2.605	1.69	0.648752399		0.295	1.965	6.661016949	16.015	114	153	99
9894	TELO2	mRNA	19.125	19.515	1.020392157		16.67	9.945	0.596580684	881.5	563.5	1072.5	1100
8455	ATRN	mRNA	12.535	10.945	0.873155166		11.265	16.195	1.437638704	1015.325	1465.915	1197.25	1073.915
83667	SESN2	mRNA	25.21	7.7	0.305434351		8.285	36.275	4.378394689	465.5	2208	1576	476.5
5213	PFKM	mRNA	37.175	37.575	1.010759919		40.195	24.905	0.619604428	1973.36	1315.41	1969.085	1996.83
[truncated: 13,329 more rows]
